# Supplementary material for: Variation in wild pea (Pisum sativum subsp. elatius) seed dormancy and its relationship to the environment and seed coat traits
Source: PeerJ. 2019 Jan 14;7:e6263. doi: 10.7717/peerj.6263 (PMC6336014; doi:10.7717/peerj.6263)
Supplement: Table S1 [file peerj-07-6263-s007.xlsx]

## Sheet: dataset-GPS and WorldClim
ACCESSION	STATE	groups at 25/15C	groups at 35/15C	LAT	LON	AWCh1	AWCh2	AWCh3	BLDFIE	CECSOL	CLYPPT	CRFVOL	OCDENS	ORCDRC	PHIHOX	PHIKCL	SLTPPT	SNDPPT	TEXMHT	WWP	AWCtS	prec_01	prec_02	prec_03	prec_04	prec_05	prec_06	prec_07	prec_08	prec_09	prec_10	prec_11	prec_12	srad_01	srad_02	srad_03	srad_04	srad_05	srad_06	srad_07	srad_08	srad_09	srad_10	srad_11	srad_12	tavg_01	tavg_02	tavg_03	tavg_04
711	Israel	D2	D1	31.7291	35.1765	14.2545	11.3	9.34545	1410.81	26.5	31.3727	25.5909	183.909	18.4727	78.2273	63.3091	33.1182	35.8909	4.19091	24.4182	44.1273	104.918	88.0364	71.1727	20.5455	3.83636	0	0	0	0	10.7182	52.7182	78.3727	10721	13596.3	17128.8	21205	24976.1	27725.9	27525.3	25550.7	21550	16777.7	12589.4	10295	8.23	9.11818	11.2064	15.6709
713	Israel	D2	D2	31.4275	34.7703	14.125	11.2321	9.28571	1484.12	20.5446	30.2054	6.0625	119.188	10.5179	80.1339	62.2054	33.6429	36.5446	4.13393	22.4821	41.8036	72.5446	53.5089	43.3661	10.9911	3	0	0	0	0	9.25	43.2232	63.6607	11203.1	14279.6	17751.3	21887.7	25475.1	27516.4	26511.5	24598.3	21098	16801.4	12900.1	10667.4	11.5634	11.9964	14.0393	18.0116
714	Israel	D2	D1	31.6857	34.9335	14.4537	11.5278	9.52778	1425.91	22.7778	28.1852	13.1852	182.731	17.7778	75.4537	56.4444	32.6019	39.5556	5.47222	22.8704	43.1574	108.463	78.3611	60.8889	14.8796	3.06481	0	0	0	0	12.787	59.9537	88.5556	11090.2	13942.6	17477.4	21556.8	25331.3	27755.1	27359.1	25454.8	21347.3	16724.2	12724.9	10622.3	10.813	11.6231	13.3639	17.5241
721	Israel	D1	D2	32.6267	35.0085	15.1927	12	10	1373.07	24.2018	27.2385	10.7706	210.67	22.1101	73.6606	56.4312	33.6697	39.422	5.84404	23.5321	44.6972	148.945	98.8899	58.0183	19.8991	5.21101	0	0	0	1.05505	18.6789	87.7523	142.165	9883.69	12889.8	16539.2	20803	24552	27359.2	26982.6	25022	21103.1	16203.1	12026.8	9569.51	11.3872	12.1523	14.2917	18.0092
722	Israel	D2	D1	33.0767	35.2117	15.2564	12.0128	10	1355.56	23.6667	27.359	13.1795	241.449	24.2179	71.8718	53.7949	33.7564	39.0385	5.42308	23.6795	45.2051	196.449	140.526	87.2949	36.5641	10.9103	0	0	0	3.0641	25.1795	92.3846	146.59	9384.92	12202.8	15747	20019.2	23585.6	26632.1	26068.1	24317.7	20535.6	15766.3	11571.6	9072.33	10.8564	11.3372	13.5295	17.141
IG140897	Armenia	D2	D1	39.6433	46.575	16.9583	13.475	11.3167	1240.57	27.925	26.175	16.225	336.892	28.1917	70.6333	54.8	38.8083	35.4167	6.475	25.4417	48.7583	24.3051	31.2712	54.4492	70.178	98.7458	81	40.6695	36.7797	41.5085	53.7458	-6.1	24.822	7156.57	9829.48	12465	16631.6	20213.5	22694.9	23550.3	21003.3	17319	11848.2	8287.15	6579.97	-0.711017	-0.677966	3.2678	8.62119
IG108291	Tunisia	D2	D1	36	9.38333	15.9018	12.6339	10.6071	1400.29	19.1696	27.4643	13.3482	175.83	14.3839	77.5714	66.5893	36.4911	36.5804	5.5	22.3839	44	53.0268	51.0446	50.8929	41.4911	33.4018	21.6607	7.75	14.0536	38.0893	38.8839	41.0982	52.4107	9226.92	12066.8	16108.8	19766.3	23464.5	24999.9	27399	24425.8	19181.3	14553.7	10428.9	8547.38	8.62857	9.4125	11.8705	14.8116
IG112136	Morocco	D2	D2	35.0583	-4.0775	15.3455	12.0273	9.98182	1392.7	20.8091	28.1182	20.2273	171.718	16.0091	75.4818	62.9	28.9909	43.1636	5.10909	22.1364	44.0727	55.4091	55.3818	58.2364	54.1364	33.7818	10.5364	2.00909	4.96364	14.4909	26.0273	38.6273	61.4	9689.51	12659.1	16082.9	20421.6	23470.6	25580.4	26177.6	23646.9	19094.7	14410.9	10399	8733.15	9.36636	10.3227	12.3064	14.7982
IG140562	Armenia	D3	N	40.6833	48.639	16.6102	13.2881	11.0593	1266.12	27.5593	28.5678	14.2034	322.593	24.7373	71.822	59.7627	43.3051	28.5763	4.83898	25.9068	48.2881	31.9076	38.0252	56.7395	68.1597	68.0756	55.5714	29.1849	29.4706	45.5042	68.2521	-6.6	36.3782	6283.24	8881.63	11552.1	15867.4	19684.2	22237.3	23106.9	19750.5	15644.3	10344.7	7291.87	5636.71	-1.34874	-0.389916	3.24538	9.41681
IG140971	Armenia	N	N	39.4378	45.9461	17.2906	13.9487	11.6239	1198.15	27.812	24.2051	16.2821	398.966	47.2735	66.7009	56.5983	39.906	36.265	6.4359	25.7607	49.6923	25.9224	32.1293	48.9569	66	69.0345	57.4483	36.0862	28.681	28.569	45.8017	-11.4	28.9224	7517.04	10206.4	12903	16896.8	20199	23360.5	24414.9	21985.3	18344.4	12455.2	8575.62	6776.27	-5.47586	-5.26379	-1.32759	6.0819
IG52414	Syria	N	N	35.6822	36.5328	14.0273	11.1091	9.25455	1430.9	23.4727	29.9818	13.0091	167.136	16.9545	73.8364	58.6545	36.0364	34.3727	4.35455	23.9818	43.2091	123.845	113.818	98.6545	56.7636	28.7455	7.82727	1.31818	1	9.40909	31.8364	57.3091	139.382	7829.76	10464	14915.7	19041.9	23869.9	27438.4	27610.1	25341.8	20664.7	14876.8	10486.2	7217.39	5.39636	6.70727	10.32	15.6355
IG52442	Syria	N	N	36.7947	36.7803	14.4737	11.5	9.60526	1352.52	27.5877	30.4211	18.1667	228.807	24.3772	70.7544	59.307	37.0965	32.8421	4.60526	25.6228	45.6316	124.439	108.482	90.8421	59.386	37.5088	7.10526	1.07895	2.99123	7.46491	34.1053	62.2105	125.474	8117.59	10647.1	15076.9	19734.3	23925	27944.9	28508.3	25950.1	21178.8	15028	10379	7472.05	4.17193	5.47544	9.00175	14.0518
IG52443	Syria	D2	D1	32.8306	36.575	11.4404	9.08257	7.46789	1467.33	37.7982	33.8899	13.0183	115.404	10.7431	78.0642	65.4037	33.3211	33.1743	4.11009	27.0275	42.8716	59.2385	56.7248	43.945	17.1743	8.01835	0	0	0	1	10.5046	24.8624	50.9083	10110.4	13135.2	16600.5	20388.6	24758.3	27500.1	27409.1	25340	21443.5	16459.9	12386.1	9743.29	5.6578	7.38991	10.7541	14.9798
IG52496	Turkey	N	N	37.2167	37.25	13.7807	10.9211	9.10526	1407.13	27.4298	32.0351	11.0702	198.658	18.693	74.3421	61.2632	37.5	30.8246	4.07895	25.4386	44.1842	102.281	82.8947	80	54.9737	35.6667	7.29825	2	2	4.92105	37.6842	64.7456	103.325	8037.25	10445.2	15016	19833.1	24005.5	28348.1	29077.9	26307.8	21350.8	14983.3	10182.5	7317.68	1.91667	3.67982	7.56403	13.036
IG52508	Turkey	D1	D1	37.5	36.3	16.6754	13.193	10.9737	1300.46	22.2456	21.8421	14.8158	286.254	28.5088	67.2018	54.9825	37.7368	40.6579	7	23.0351	46.1754	114.281	98.8246	97.1754	84.1491	61.9474	26.2982	9.18421	10.2982	16.9211	55.0965	74.4298	128.149	8261.34	10768.9	14747.7	19280.1	22709.7	26513.9	26973	24918.6	20785.9	14716.3	10214.6	7529.64	5.58246	6.54298	9.01754	13.4579
IG52518	Turkey	N	N	36.6333	36.4	15.1062	12.0531	10.0619	1347.02	25.4956	26.5044	15.8938	259.204	28.2035	69.7876	53.9558	37.3097	36.6106	6.12389	24.3274	45.3274	133.779	118.531	107.319	75.9557	48.0354	15.0177	4.47788	7.04425	17.9115	57.2655	81.062	143.274	8170.72	10589.5	14952	19480.3	23771.1	27554.1	27737.3	25481.7	20840.9	14888.2	10311.2	7418.9	6.03451	7.34867	10.469	14.8035
IG52520	Turkey	N	N	36.35	35.9167	16.5714	13.2679	10.9375	1256.19	23.3304	23.6161	18.125	307.027	50.6518	65.4107	51.0982	35.8661	40.9732	6.94643	24.0446	47.6607	156.991	136.554	122.938	85.25	56.3036	21.875	10.7321	9.15179	29.1964	76.2054	103.982	179.929	8281.12	10848.4	14985.5	19200.6	23184.9	26584.1	26789.5	24791.8	20425.9	14867	10385.3	7639.32	7.78661	8.86339	11.5857	15.3964
IG52532	Turkey	D2	D2	38.35	41.817	16.2348	13	10.9391	1257.73	28.8261	23.6261	21.1304	354.043	44.5913	68.2348	59.1391	38.4261	38.3739	6.92174	25.2435	47.8696	112.2	124.991	126.026	133.357	78.2609	20.0261	4.68696	4.6087	10.3652	74.6174	120.304	127.339	7768.47	10431.4	14174.6	18147.4	23105.2	27916.2	28941.7	26252	20899	14256.1	9659.5	7079.76	-2.44174	-1.38957	1.91478	8.40696
IG52560	Jordane	N	N	32.5833	35.7	13.3394	10.5138	8.81651	1463.61	25.6239	34.945	13.3211	168.706	15.8532	79.4954	61.3486	38.8991	26.6606	3.94495	25.1101	43	98.0642	80.9174	61.6881	21.0826	7.11009	0	0	0	0.12844	11.2202	45.2018	86.0642	10167	13196.8	16603.6	20767.7	24692.2	27379.2	26932	24931.4	21328.3	16660.7	12315.3	9733.53	10.4119	11.1945	13.6083	17.4853
IG52565	Jordane	N	N	32.3	35.7833	13.4954	10.5505	8.89908	1408.3	29.1651	34.367	20.3761	194.734	17.8807	76.2844	58.0734	33.7156	32.367	4	25.8716	44.3119	111.954	102.018	77.3027	23.9083	6.3211	0	0	0	0	11.2477	53.1651	94.2294	10356	13266.9	16699.4	20741.7	24774.7	27525.5	27384.1	25412.4	21584.8	16682.4	12398.2	9956.61	6.31743	7.48899	9.78807	14.5174
IG52595	Algeria	N	N	36.3	5.66667	15.7679	12.5089	10.3929	1379.07	21.6071	27.2768	15.4286	193.446	17.3482	75.9375	60.5982	36.5179	36.7054	5.74107	23.0357	44.6339	98.0357	76.3571	60.3661	55.0357	48.9286	24.375	6.80357	12.1964	39.2411	44.2857	69.9732	90.1161	8896.3	11989.8	16168.1	19679.5	23700.1	24867.1	26459.4	23695.8	19097.5	13755.2	9691.47	8020.46	5.70089	6.54643	8.89018	11.6795
IG52596	Algeria	N	N	36.35	7.44141	15.2389	12.1062	10.0088	1348.73	25.3097	28.1858	17.7345	244.301	21.5221	71.5664	57.9911	36.6549	35.6195	5.38053	24.4336	45.5487	101.681	82.5929	71.5575	55.354	55.5664	22.7876	5.9292	10.1416	33.7168	52.1947	67.5398	94.354	8912.2	11624.5	15900.6	19322.2	22876.3	24785.2	26507	23792	18972	13686.8	9634.49	8114.61	6.78761	7.44513	9.51681	12.2354
IG64350	Algeria	D2	D2	36.4466	1.05417	16.6937	13.1532	10.8198	1318.36	22.0991	24.2432	17.6126	245.865	24.7117	72.1441	57.4865	32.1712	44.1261	6.45	22.2973	45.991	63.75	47.4904	53.7404	42.875	36.7212	8.69231	2.03846	3.49038	21.7115	48.5288	70.4904	67.4615	8816.11	11926.3	16046.7	19680.1	23632.7	24916.5	25914.1	23552.9	18547	13595.2	9679.32	7989.94	9.92115	11.0394	12.5962	14.5221
IS18911	Israel	D2	D2	33.2161	35.6397	13.7196	10.9813	9.13084	1420.98	27.3178	31.3738	9.94392	205.327	19.1122	76.1028	60.6075	36.7103	32.3271	4.39252	25.0467	43.7757	153.43	114.43	76	34.9439	12.0093	0	0	0	1.83178	16.9533	64.5701	108.71	9441.05	12286.1	15909.8	20178.5	23976.1	27043.7	26578.4	24558.4	20814.4	16035.6	11674	9053.82	10.7561	11.3766	13.8738	17.5701
IS18912	Israel	D1	D2	33.0838	35.6189	13.7407	10.8704	9.09259	1418.46	27.4444	31.5	7.51852	214.565	18.9444	75.3796	61.6852	36.6204	32.2315	4.31731	25.0741	43.7963	139.778	102.917	68.5556	29.2407	9.99074	0	0	0	1.18519	15.5741	60.5278	102.741	9584.49	12506.7	16064.1	20403.1	24163	27143.6	26760.8	24804.6	20904.4	16166.4	11784.1	9192.44	11.1194	11.8046	14.2194	17.7889
IS18914	Israel	D2	D2	33.0894	35.616	13.7407	10.8704	9.09259	1418.46	27.4444	31.5	7.51852	214.565	18.9444	75.3796	61.6852	36.6204	32.2315	4.31731	25.0741	43.7963	139.778	102.917	68.5556	29.2407	9.99074	0	0	0	1.18519	15.5741	60.5278	102.741	9584.49	12506.7	16064.1	20403.1	24163	27143.6	26760.8	24804.6	20904.4	16166.4	11784.1	9192.44	11.1194	11.8046	14.2194	17.7889
IS18915	Israel	D2	D2	32.8786	35.5085	13.75	10.875	9.10577	1418.08	28.0192	34.1635	13.125	217.971	15.7788	78.0096	62.9135	37.6154	28.6346	3.99038	25.7115	44.2212	123.162	90.4685	59.7838	23.2703	6.92793	0	0	0	1.01802	14.9279	58.4324	99.991	9745.33	12777.1	16318.3	20678.6	24603	27287.5	26630.7	24720.8	21092	16317.8	11992.9	9335.57	12.7649	12.882	14.7721	18.2423
IS19864	Israel	D2	D2	31.7661	35.163	14.2545	11.3	9.34545	1410.81	26.5	31.3727	25.5909	183.909	18.4727	78.2273	63.3091	33.1182	35.8909	4.19091	24.4182	44.1273	104.918	88.0364	71.1727	20.5455	3.83636	0	0	0	0	10.7182	52.7182	78.3727	10721	13596.3	17128.8	21205	24976.1	27725.9	27525.3	25550.7	21550	16777.7	12589.4	10295	8.23	9.11818	11.2064	15.6709
IS22287	Israel	D2	D1	31.4802	35.1426	13.8796	11	9.09259	1466.51	22.5093	31.0556	21.7963	126.028	11.2778	79.0926	70.3056	34.037	35.2778	4.13889	23.213	42.3519	88.6759	74.8796	62.6019	16.6481	3.24074	0	0	0	0	6.77778	43.5185	65.5278	10891.9	13798.5	17355.9	21446.3	25262.8	27852.9	27369.5	25385.2	21750.8	17044.5	12758.6	10467.5	8.21389	9.03796	11.1898	15.7046
IS24324	Israel	D2	D2	33.0093	35.304	15.4862	12.1835	10.0092	1347.26	23.9541	27.7064	16.0734	242.174	23.9174	72.156	54.844	34.2844	38.5138	5.40367	23.8532	45.4954	201.376	157.211	104.982	44.8532	13.0092	0.256881	0	0	2.46789	25.5138	95.0183	157.569	9411.25	12189.7	15808.7	20002.5	23560.3	26645.8	26188.5	24389.1	20702.1	15689.3	11639	9173.78	8.96422	9.76881	11.989	15.8734
JI1075	Turkey	N	N	38.0601	28.0978	16.822	13.339	11.0508	1275.59	23.8136	21.0932	18.2797	319.186	35.3898	65.9322	53.7881	36.3814	42.7797	7	23.161	46.822	128.288	105.797	81.9661	58.4237	43.0169	23.0593	10.4407	8.51695	17.4322	40.2288	80.5763	148.856	7886.88	10798	14899.2	19435.1	23360.8	27232	28465.3	25968.5	20515.1	14402.1	9711.92	7157.02	3.42203	4.13136	6.82373	11.2119
JI1089	Turkey	N	N	36.32	36.19	14.9661	11.9237	9.92373	1364.77	25.2966	27.822	13.0847	223.059	25.5085	71.5	54.2627	38.5	34.1102	5.83051	24.5678	45.0339	151.881	132.602	117.678	83.2288	54.3136	20.1864	10.2881	9.14407	26.7034	74.2034	95.2966	165.22	8069.48	10656.8	15017.8	19481.1	23886.3	27288.9	27333.5	25185	20588.5	14903.2	10367.3	7297.11	7.91949	9.60339	12.861	16.9458
JI1092	Greece	D1	D1	40.182989	24.2594	17.6667	13.9643	11.7857	1171.81	26.0119	24.0833	17.3452	398.714	49.5952	63.9762	52.2381	35.6429	40.4048	6.84	25.2381	50.3333	67.76	51.6133	52.2933	37.3067	34.8267	31.3867	21.8667	15.4933	23.8	57.44	68.4	74.4667	5940.88	8655.89	12378.5	17883.7	21719.7	24084.9	25231.1	22384.2	16566.1	11033.6	7048.15	5190.55	4.812	4.10133	6.95467	11.1947
JI1794	Israel	D2	D2	32.41	35.35	13.3394	10.6055	8.81651	1452.93	26.367	33.0917	13.789	154.807	15.8073	78.0734	59.2294	35.7064	31.6514	3.91743	24.7706	43	130.018	104.541	70.2018	21.9817	6	0	0	0	0.0183486	13.6881	64.2385	111.881	10286.2	13167.4	16646.6	20853.4	24715.1	27490.4	27079.9	25063.1	21259.5	16398.4	12287.7	9822.44	10.0165	10.8083	13.0083	17.0532
JI2055	Italy	N	D1	40.33	15.18	16.5167	13.1583	11.0583	1232.35	23.6833	28.7083	16.3917	367.4	40.6917	65.4167	50.5333	36.6	35.125	4.99153	25.5667	48.9333	94.2833	85.9167	74.6417	79.1917	48.9833	26.2333	22.7333	32.2583	68.7333	100.892	120.425	101.475	6581.78	9186.54	13129.9	16861.1	21012.2	23369.7	23876.6	21633.2	16716	11794	7530.72	5789.04	8.4875	7.30083	9.435	11.8125
JI2105	Iran	N	N	32.659	51.671	14.6147	11.7615	9.77982	1500.2	15.8807	25.3394	9.54128	82	6.91743	77.5046	69.5596	35.9817	39.0459	6.6422	20.6055	40.422	23.5138	20.0642	28.6881	16.9174	10.6239	1.27523	1	1	0	5	13.9541	23.1193	10514.1	13854.4	16481.6	19288.5	22989.7	26038.4	25381.2	24549.9	21875.6	17068.1	12170.6	9987.45	4.3422	7.35505	10.9835	16.6018
JI2201	Russia	N	N	45.01	38.58	16.85	13.4833	11.1667	1212.03	29.7583	30.1583	2.20833	362.267	33.7667	67.7167	58.3333	46.975	23.2917	5.08929	27.3583	49.9667	74.1	54.5231	54.3385	50.4077	58.9077	68.1077	53.4154	53.3615	45.5538	54.1308	72.7615	89.7154	4769.88	7552.95	10818.9	14817.6	18802.6	21436.5	21473.4	19171.5	13672.9	9345.31	5496.49	4082.6	-0.190769	0.39	5.14846	12.0362
JI2546	Georgia	N	N	43.02	42.43	20.6929	16.6929	14.1102	862.102	36.4016	14.5748	17.748	578.827	122.543	55.1024	44.6457	39.811	45.937	7.01575	29.1496	59.0472	88.1181	70.0079	74.5906	103.882	104.457	120.283	107.26	109.378	103.244	115.346	111.291	111.118	6128.57	9022.48	12343.6	16301.8	19361.3	21829.3	21767.9	19776.8	15492.3	10849.2	6947.61	5189.74	-5.35118	-4.92677	-3.20157	2.81024
JI262	Turkey	D2	D2	36.8516	34.618	15.6783	12.3739	10.2261	1410.97	21.0522	25.913	10.5652	186.722	16.2522	77.4609	62.7913	36.1913	38.3913	6.29565	22.2783	43.4696	118.513	87.287	68.4957	45.513	32.6696	15.887	11.7304	6.66087	11.4696	52.5565	85.113	149.261	8429.37	11515.1	15439.4	19945.8	23701.9	26931.1	26954.9	24938.9	21092.5	15107.2	10568.2	7967.85	9.92957	10.627	13.1183	16.8843
JI2630	Russia	D2	D1	44.9333	35.2167	17.093	13.8256	11.6047	1258	26.2791	25.7442	14.2442	310.07	27.186	71.8837	59.6744	40.9535	33.5814	6.36471	24.9535	48.1744	39.8675	36.9518	40.1928	35.3253	39.012	47.3012	35.6747	50.6265	41.1807	34.012	41.9277	54.0602	4589.31	7166.12	10537.2	14650.2	19013.2	21655.2	22222.8	19685.5	14211.4	9391.21	5505.08	3879.58	1.15181	1.83976	4.31566	10.112
JI2724	Spain	D2	D2	39.8893	4.25243	16.7542	13.1186	10.8475	1316.01	22.2458	23.0678	12.322	260.288	26.7712	71.7881	58.0424	31.339	45.9068	6.92105	21.8983	45.9237	60.8198	50.3243	45.0811	48.1892	33.0721	15.3604	2.97297	21.8739	52.964	82.3423	72.7477	68.2523	7063.22	10137.4	13767.4	17690.9	22434.7	24568.4	26057.4	22828.8	16275.5	11381.8	7860.76	6038.6	10.6198	10.7514	11.9928	13.7505
JI3271	Italy	N	N	39.267	9.111	15.2373	12.0339	9.9661	1399.59	21.1017	27.8644	10.2712	175.712	19.1186	75.678	62.7119	33.8983	38.5678	5.58261	22.6949	43.9237	43.0702	51.3509	43.1579	40.2193	26.5789	12.5702	4.24561	9.24561	34.7982	53.2281	53.693	47.7895	7069.32	10071.9	14200.2	18086.3	22180.9	24110	25619.3	22716.5	17545.4	12562.2	8083.55	6385.08	9.90614	10.6658	11.7737	13.8123
JI3276	Israel	D2	D2	33.125	36.28	12.1743	9.66972	7.93578	1490.8	30.7798	34	8.41284	110.514	8.0367	79.6239	68.8073	35.6789	30.7615	4.11009	25.5963	42.055	63.4495	48.5872	40.367	13.2477	6.26606	0	0	0	0	7.91743	28.7064	53.8899	9700.42	12841.7	16481.4	20541.4	24713.3	27397	27289.9	25254.1	21453.1	16351.7	12057	9289.21	6.82477	8.3422	11.5752	15.9083
JI3511	Georgia	D2	D2	41.904	44.0955	17.2602	13.9837	11.6667	1208.8	27.626	23.2439	14.2195	353.138	35.8293	66.065	53.4146	40.2033	36.9431	7	25.3333	49.2846	41.3171	43.5285	47.2602	68.9756	98.2602	96.1219	65.2358	56.2683	47.9431	54.2439	50.7154	43.748	6409.59	9100.98	12601.9	16872.1	20129.7	22760.6	22819	20142.7	16218.3	11112.8	7150.35	5557.13	-0.435772	0.0691057	2.94146	8.71545
JI3553	France	D2	D1	43.383	5.85005	18.1057	14.5203	12	1216.07	21.7805	24.439	16.7073	352.244	40.9756	69.5935	53.9268	39.2033	36.8049	6.92683	24.2114	49.2033	78.7886	59.8943	53.878	69.1138	56.7805	38.748	15.0081	42.7317	66.0244	106.724	79.4065	73.5203	6474.97	9594.89	14199.1	18035.3	21669.2	24940.6	25463.9	21826.7	16541.5	10659.7	7058.48	5524.19	4.92114	5.79756	8.4813	10.9699
JI3557	Portugal	D1	D1	41.5	-6.48333	17.5417	13.9333	11.575	1318.45	13.1167	16.7167	23.6583	228.533	24.2	61.625	56.9333	37.2	46.6333	7.05	19.875	44.75	134.283	124.925	72.4333	73.875	71.9417	46.475	16.7333	17.2	49.15	101.917	113.958	141.592	6118.91	9430.56	13452.3	17879.6	21524.8	24760.1	26502.8	23077.4	17230	11169.1	7204.34	5148.78	5.11833	6.84833	9.1775	10.815
JI3558	Spain	D1	D2	41.3517	1.06139	18.192	14.64	11.992	1209.7	22.024	21.248	20.024	345.6	44.448	67.168	53.576	38.6	40.6	7	23.56	49.064	42.584	36.864	48.032	54.192	71.968	56.296	23.728	43.264	64.208	71.496	64.368	55.432	7219.79	10522.6	14317.3	18539.8	21566	24236.2	25188.6	21716.3	16509.8	11694.3	8016.15	6186.5	3.7432	5.2776	7.2536	9.2688
JI64	Israel	D2	D2	32.4001	35.2996	13.3394	10.6055	8.81651	1452.93	26.367	33.0917	13.789	154.807	15.8073	78.0734	59.2294	35.7064	31.6514	3.91743	24.7706	43	130.018	104.541	70.2018	21.9817	6	0	0	0	0.0183486	13.6881	64.2385	111.881	10286.2	13167.4	16646.6	20853.4	24715.1	27490.4	27079.9	25063.1	21259.5	16398.4	12287.7	9822.44	10.0165	10.8083	13.0083	17.0532
P013	Turkey	N	N	40.2675	36.5447	16.9587	13.7355	11.4793	1291.17	24.5207	23.9174	14.0579	288.579	24.5124	71.9917	61.7851	41.2397	35.2149	6.92562	24.0579	46.9339	43.6529	36.0744	42.9008	60.8264	60.1074	44.0661	14.7107	8.13223	20	35.1322	41.7769	49.7934	6796.64	9317.49	12914.9	17548.6	21516.6	25527.2	26612.8	23990.9	18796.8	12962.3	8491.75	6138.79	0.342149	1.70248	5.14132	9.9719
P014	Turkey	N	N	40.4735	36.8843	16.7203	13.3729	11.2288	1245.43	27.1186	25.6949	13.2712	334.593	34.7627	68.4576	57.1186	40.161	34.4915	6.31356	25.4831	48.3983	49.4831	41.4153	47.2373	65.5932	62.7966	48.2373	19.4068	13.4068	26.0085	46.0847	51.5085	57.9492	6736.7	9336.8	12836.6	17309.9	21240.2	25105.2	25945.6	23343.2	18337.9	12664.2	8387.56	6106.77	0.572881	1.98475	5.24746	9.79746
P016	Turkey	N	N	36.008	35.9998	15.9612	12.699	10.5437	1295.88	23.4951	25.9223	18.4369	283.097	31.835	66.9806	53.6505	35.7087	38.7282	6.58065	24.1845	46.7087	175.883	158.649	136.128	83.3723	45.9574	16.5532	9.60638	6.18085	27.1702	69.766	103.128	214.723	7986.36	10647.7	14857.6	19122.7	23517.6	26589.5	26833	24723.3	20513.8	14757.6	10341.2	7404.04	7.33298	8.54255	11.3521	15.1606
P017	Turkey	D2	N	36.299	33.2974	15.8333	12.4298	10.307	1371.82	22.886	23.0351	14.886	209.342	20.3684	72.3509	58.3421	35.7982	41.4649	7	22.4474	44.2982	127.939	96.1842	76.9211	46.2018	35.5789	15.0526	6.10526	4.92105	10.1228	46.8596	73.6491	126.57	8371.43	11383.2	15731.7	20113.2	23993.4	27438.4	28347	25990.1	21072.9	15168.1	10710.4	7977.15	4.34912	5.28421	7.94825	12.1895
PI343973	Turkey	D2	D2	37.8308	27.4963	15.25	12.181	10.1121	1328.55	27.5776	27.8103	10.9397	246.44	29.2759	71.2759	54.9741	39.0259	33.5086	5.93966	25.2672	46.1983	139.647	106.966	78.1034	48.3879	26.4052	12.0948	5.18966	5.5	18.9397	42.25	86.8362	146.741	7987.99	11019.9	15205	19826.8	23926	27907.7	28690.9	25995.5	20631.5	14573.6	9728.13	7271.94	8.25948	8.94224	11.2009	15.2422
PI343974	Turkey	D2	D2	36.6971	28.0891	16.2727	12.9818	10.7636	1242.97	26.9182	24.5909	19.0636	282.073	45.8091	66.0818	49.3091	32.3273	43.5091	6.66667	24.4364	48.2	183.371	145.067	91.8989	42.382	24.5281	10.4382	3.24719	4.29213	11.0562	72.427	121.629	190.247	8293.89	11304.8	15639.4	20173.1	23898.6	27580.7	28205.6	25932	21254.6	14782.2	10196.3	7616.4	10.8393	10.7854	12.564	15.6
PI343975	Turkey	D3	D1	37.2363	27.6213	15.5859	12.3232	10.2525	1311.37	28	24.5657	14.9091	278.758	34.5354	69.9798	53.4444	32.5758	43.3333	6.4881	23.9798	46.303	151.989	117.851	79.0575	40.4828	23.4713	11.7586	3.65517	5	16.4253	46.7241	92.7126	157.736	8251.54	11277.3	15537.3	20244.3	24097.9	28128	28578.6	25989.7	21210	14818.3	10081.2	7568.3	10.069	10.7356	12.8149	16.1644
PI343977	Turkey	D2	D2	37.8706	27.6521	14.7565	11.8783	9.89565	1398.23	25.4261	25.2435	9.43478	205.243	18.7043	72.6522	57.3652	39.8174	35.1478	6.47826	23.8087	43.7913	135.348	105.252	75.8435	50.7826	28.2174	13.9913	6.10435	6.11304	18.5304	42.3217	83.2609	144.496	8076.36	11134.4	15252.4	19843.9	23973.4	27959.6	28736.8	26035.3	20744.5	14664.3	9772.65	7354.88	8.16522	8.98696	11.3243	15.4765
PI343979	Turkey	D1	D1	38.9921	43.7918	16.9316	13.4872	11.2735	1250.28	26.5812	24.2821	21.1026	313.906	38.1966	69.2222	59.6154	40.7265	35.3333	6.61538	25.0684	48.1966	38.8547	42.5983	48.0513	66.8633	59.7436	34.7009	15.2479	12.8974	14.1282	54.3504	51.1111	45.4444	8034.23	10833.7	14316.1	18202.7	22279.9	26339.9	27089.1	24675.8	20189.8	13666.5	9332.48	7214.19	-6.49915	-5.92906	-1.59145	5.60855
PI343992	Turkey	D1	D1	37.3599	28.8047	16.4957	13.1709	10.9316	1327.42	21.8974	20.7179	18.3248	243.786	26.906	68.4103	54.4017	37.1624	42.4786	7	22.4017	45.2479	139.359	113.581	82.0855	50.1368	41.5128	22.2564	11.4872	9.76923	15.0342	46.0855	89.9658	150.667	8134.24	11018.7	15187.1	19729.9	23180.6	27023.5	28062.5	25694.2	20791.7	14586.5	10011.7	7399.95	4.2188	5.02308	7.7547	11.8846
PI343994	Turkey	D2	D2	37.009	30.3536	16.0263	12.8421	10.693	1325.11	23.2544	22.0789	17.386	240.518	28.8509	68.1228	57.1491	36.2281	42.1053	6.89474	22.8684	45.5	80.2456	67.2719	50.9298	40.6842	38.9123	24.2281	10.1404	9.4386	12.1667	36.7193	46.3333	74.8158	8447.45	11344.5	15408.4	19672.7	22991.7	26486.8	27662.9	25559.4	20599.9	14601.1	10297.8	7750.13	3.83158	4.20702	6.85175	10.8833
PI344007	Greece	D2	D2	40.2166	24.2401	17.6277	13.9362	11.7447	1177.04	25.5213	23.5426	16.234	390.894	50.5106	63.8191	51.6809	34.9894	41.6809	6.96471	24.883	50.1277	66.7765	49.6588	50.6	35.8471	33.5412	30.7059	21.2471	14.6353	23.0353	56.6118	68.5059	73.3412	5934.66	8663	12383.4	17897	21792.4	24116.4	25320.7	22450.8	16592.4	11050.2	7017.08	5170.82	5.26941	4.61294	7.46235	11.6576
PI344011	Greece	D2	D2	40.2289	24.2251	17.6277	13.9362	11.7447	1177.04	25.5213	23.5426	16.234	390.894	50.5106	63.8191	51.6809	34.9894	41.6809	6.96471	24.883	50.1277	66.7765	49.6588	50.6	35.8471	33.5412	30.7059	21.2471	14.6353	23.0353	56.6118	68.5059	73.3412	5934.66	8663	12383.4	17897	21792.4	24116.4	25320.7	22450.8	16592.4	11050.2	7017.08	5170.82	5.26941	4.61294	7.46235	11.6576
PI344537	Italy	D2	N	37.8887	13.3884	16.431	13.0259	10.8362	1242.78	27.1724	28.1379	17.3707	340.147	34.4224	67.8707	52.681	36.9138	35.4224	5.37069	25.819	48.681	66.5517	56.1379	49.6552	50.4483	28.319	8.44828	6.37931	16.1466	46.5431	77.8707	76.4483	77.7845	7758.27	10669.6	14751	18773.6	22516.8	25066.1	25904.4	23428.4	18418.1	13370	9155.37	7143.34	6.56638	6.84914	8.20259	10.6267
PI344538	Italy	D2	D2	38.0144	13.4279	16.1379	12.9224	10.7328	1302.53	26.6207	27.7241	16.2069	280.69	24.8448	73.5517	58.4655	36.3448	36.1897	5.5	24.7328	47.0259	60.7586	53.0776	44.6379	44.1638	23.0517	6.75862	3.91379	14.6121	41.8276	71.7069	70.2586	69.2328	7651.66	10496.9	14622.5	18728.4	22666.9	25176	26070.1	23678.6	18495.6	13316.6	9032.04	7019.29	9.51121	9.91379	11.2629	13.4397
PI344539	Italia	D3	D1	37.9461	13.4671	15.7143	12.2095	10.1714	1312.06	27.1143	31.9333	15.3905	275.181	23.3238	74.6952	58.7429	37.0762	31.419	4.17143	25.8	47.1333	62.2095	53.5619	45.1905	46.4381	24.3429	7.11429	4.41905	14.4571	41.6095	72.2952	70.6762	71.5238	7708.33	10591.4	14692.2	18730.3	22604.4	25095.1	26018.3	23602.5	18535.5	13370.7	9144.73	7090.3	8.53143	9.0381	10.4324	12.7657
PI639961	Turkey	N	N	37.05	37.1333	13.7018	10.9737	9.12281	1405.21	29.0439	32.5877	11.7807	183.798	18.4912	75.7719	61.8421	38.9474	28.9211	4.34513	25.886	44.4123	106.5	87.8509	81.807	55.8421	34.9298	6.61404	1.64912	2.25439	5.01754	36.4386	63.5702	106.895	8054.96	10517.4	15022	19793.3	23948.7	28195.4	28820.9	26140	21307.8	15017.6	10216.9	7347.87	3.45351	4.92105	8.37368	13.6228
PI560058	Israel	D2	D2	32.6025	34.9913	15.1927	12	10	1373.07	24.2018	27.2385	10.7706	210.67	22.1101	73.6606	56.4312	33.6697	39.422	5.84404	23.5321	44.6972	148.945	98.8899	58.0183	19.8991	5.21101	0	0	0	1.05505	18.6789	87.7523	142.165	9883.69	12889.8	16539.2	20803	24552	27359.2	26982.6	25022	21103.1	16203.1	12026.8	9569.51	11.3872	12.1523	14.2917	18.0092
PI560059	Israel	N	N	33.0822	35.2166	15.2564	12.0128	10	1355.56	23.6667	27.359	13.1795	241.449	24.2179	71.8718	53.7949	33.7564	39.0385	5.42308	23.6795	45.2051	196.449	140.526	87.2949	36.5641	10.9103	0	0	0	3.0641	25.1795	92.3846	146.59	9384.92	12202.8	15747	20019.2	23585.6	26632.1	26068.1	24317.7	20535.6	15766.3	11571.6	9072.33	10.8564	11.3372	13.5295	17.141
PI560072	Israel	D2	D2	33.1626	35.7508	13.0536	10.3393	8.47321	1399.73	30.5268	30.7589	12.25	196.625	20.7321	70.0893	56.0268	34.5804	35.0804	4.75	25.7946	44.1339	182.652	146.759	108.688	41.7321	19.9286	1	0	0	1.22321	19.9375	81.1161	159.786	9440.49	12237.9	15852	19773.2	23530	26679.7	26713.9	24765.4	21066.5	15877.2	11713	9163.84	6.28214	7.65	10.0286	14.3982
PI639955	Israel	D2	D2	33.0764	35.276	15.6531	12.1837	10.0714	1334.08	23.5816	26.9388	14.7857	262.469	24.8469	70.398	53.2245	33.4184	40.051	5.89796	23.602	45.7959	208.541	160.408	105.143	46.0918	13.5408	0.22449	0	0	3	26.2143	96.602	160.041	9361.7	12116.4	15672.6	19905.4	23489.3	26588.8	26096.9	24292.2	20546.1	15655.1	11573.9	9081.32	9.44796	10.1357	12.3847	16.1235
PIS2845	Italy	D2	D2	37.6831	13.3831	16.3982	13.0796	10.7876	1266.28	26.9469	29.4336	18.2832	315.575	28.8053	71.1593	55.2566	37.7788	33.0531	4.82301	25.7168	48.2389	68.4248	57.3009	50.9204	52.2301	28.0619	8	6.14159	14.6195	44.5664	79.6549	77.0177	79.6903	7824.99	10694.5	14809.5	18835	22539	25138.2	26099.6	23645.7	18492.1	13396.8	9258.5	7214.04	5.8115	6.40973	7.89204	10.4496
PIS2850	Italy	D2	D2	44.3382	9.16074	17.25	13.8214	11.4524	1177.62	23	27.8571	16.7024	417.56	50.9048	63.4405	52.119	34.3571	38.1429	5.74667	25.4048	50.4643	131.88	75.76	100.333	103.773	83.4133	65.48	34.68	81.44	125.933	209.96	150.133	118.573	5370.89	8305.29	12114.5	16362.3	20138.5	22878.5	23930.3	20226.7	14922.6	9764.76	5757.35	4521.96	7.94267	7.436	9.41467	12.2867
PIS2853	Hungary	D2	D2	45.8551	18.419	16.6336	13.3282	11.0229	1308.43	23.2443	23.0229	2.9542	259.557	19.7176	69.8626	60.7786	40.2519	37.0992	6.9771	23.4504	46.2061	36.084	31.6794	34.2748	48.9313	59.687	81.0916	61.3511	59.8092	51.8321	51.6412	57.4656	46.9389	4168.74	6904.63	10845.1	15410.3	19390.4	21405.4	22002.6	19896.1	14772.6	9172.82	4681.63	3416.21	0.0167939	1.88397	6.35878	10.9977
PIS7388	France	D1	D2	44.3947	2.06972	17.6385	14	11.6846	1227.32	19.7923	24.0769	12.0308	338.546	30.1308	63.3769	50.3692	37.9846	38.3462	6.1	23.6846	48.4385	63.1615	62.4231	53.3462	67.6154	83.0231	69.4231	48.3615	57.4615	68.0077	73.8077	63.4769	68.2077	4907.55	8052.25	12514.8	16283	19013.8	21143.9	22368.5	19711.2	14939.8	9814.92	5512.68	4134.65	4.19615	5.31692	7.55077	9.75077
PIS7475	Macedonia	D2	D2	41.876	21.4904	17.2033	13.7805	11.3821	1223.07	26.8537	23.5041	10.9675	358.163	28.7642	66.2764	53.5285	38.0894	38.8537	6.97561	24.7967	48.8211	36.6098	38.2033	41.8455	47.9837	57.5528	50.6992	39.8618	35.2683	38.9756	51.5772	58.2683	48.9594	5914.35	8743.05	12577.9	16962.7	20144.1	23068.7	24043.1	21504.5	16296.5	10858.4	6560.2	4939.1	-0.630081	1.72846	5.85366	10.0553
UPOL-Srb	Serbia	N	N	42.3282	21.8977	17.5159	13.9524	11.627	1242.44	24.2381	21.6587	10.9683	348.881	25.2619	66.8175	52.2857	36.0079	42.7302	7	23.4286	48.0556	34.2619	38.7698	40.2857	50.7381	61.4286	61.5714	45.7619	42.4206	45.1587	49.627	54.1984	47.4841	5624.47	8523.44	12362.9	16581.7	19652	22584.3	23521.1	20920.8	15820.5	10613.7	6258.28	4679.83	-0.761111	1.28095	5.27381	9.55714
T-1	Turkey	D3	N	36.7345	29.9204	15.9386	12.6842	10.5263	1376.7	21.4649	24.114	12.886	184.623	18.4825	74.4386	60.5702	35.5789	40.5439	6.81579	22.2193	44.2807	99.4386	76.3596	53.7105	33.7193	33.9123	24.4737	11.6053	9.67544	10.7105	38.5175	48.4211	92.9825	8354.37	11319.7	15640.2	19962.4	23226.4	26686.3	27753.9	25617	20863.9	14784.9	10442.9	7676.42	2.31754	3.15263	6.07456	10.2246
T14/8	Turkey	D3	N	37.4758	37.4314	14.3596	11.5789	9.62281	1381.12	28.1053	29.0439	13.0351	214.114	19.9649	73.2193	61.2193	37.9912	33.386	5.05263	25.1842	44.7632	93.5088	76.1579	75.9825	56.4298	38.5175	8.9386	2.19298	2	5.03509	38.2193	63.9474	97.4561	7870.89	10350	14904.7	19756	23761	28229.8	29232.4	26382.2	21348.7	14913.7	10029.2	7194.41	1.65526	3.14211	7.27982	12.6886
T15/2	Turkey	D2	D1	38.0096	39.2961	13.5254	10.7712	8.91525	1387.97	31.161	30.0508	12.2627	208.364	22.3305	71.6695	59.7797	38.5508	31.8559	4.45763	26.1271	44.6102	75.8983	71.7458	78.0847	69.9237	48.2119	10.4322	2.07627	2	3.72034	43.4153	61.1271	81.6864	7721.92	10501.9	14487.4	19139.2	23562.4	27984.4	28793.8	26120.1	21084.5	14535.9	9742.3	7140.51	0.873729	2.99746	8.04322	13.661
T15/5	Turkey	D2	D2	37.6165	37.0797	16.0619	12.7876	10.5575	1308.5	26.2389	27.3186	20.2832	231.469	26.6372	72.5487	60.5841	38.5929	34.5133	5.48673	24.8053	46.7699	91.0089	77.3982	85.3363	70.3628	50.4602	15.9292	4.36283	4.17699	8.78761	44.708	69.062	99.1062	7680.88	10232.4	14379.3	19059.4	23026.4	27718.2	29208.1	26334.6	21234.8	14612.5	9777.21	6964.78	-0.388496	0.571681	4.13628	9.49469
TUR-15-18-5	Turkey	D2	D2	37.9882	39.1493	13.7034	10.9237	9.12712	1395.69	29.3898	29.9322	14.2203	209.941	22.3814	72.5085	59.5678	38.1695	32.2881	4.42857	25.6356	44.3559	75.5932	70.9153	77.3136	68.5339	48.9746	10.7034	2.27966	2	3.97458	44.161	61.2288	82.178	7729.85	10482.2	14493.8	19230.3	23520.7	27947.4	28849.3	26183.1	21069.8	14524.8	9743.33	7122.94	1.5	3.32373	7.83729	13.4695
UPOL_ARM1	Armenia	D2	D2	39.1348	46.4648	17.0083	13.6917	11.35	1235.28	29.2167	25.0083	14.5333	387.175	32.725	69.9	53.95	40.6417	34.7	6.8	25.7083	48.8167	22.5583	26.3917	47	61.6667	78.3083	54.9833	22	20.625	32.7083	50.8417	32.3583	22.9917	7451.57	10075.1	12490.2	16543.4	19805.1	22689.1	23844.1	21280	17415.3	11963.6	8495.53	6863.92	-0.213333	0.540833	4.48167	9.635
UPOL_ARM2	Armenia	D3	N	39.7098	45.2068	16	12.8	10.5667	1337.44	26.1917	25.325	17.275	238.908	26.825	74.5167	62.9333	38.8417	36.2	6.475	24.0583	45.775	19.9083	23.4417	33.5333	46.775	54.8667	42.2583	22.1583	15.8333	14.4333	28.7667	26.6583	22.55	7361.78	10128.7	13278.7	17515	20912.1	24286.2	25335.1	23157.4	18878.6	12699.4	8597.53	6688.88	-3.63083	-2.27917	2.67167	9.05333
UPOL_ARM3	Armenia	N	N	40.055	44.2925	15.2893	12.124	10.0413	1398.38	24.3719	28.0661	3.01653	225.512	19.0413	77.3636	66.686	43.5785	28.7273	5.19008	24.157	44.2727	19.0992	22.157	24.6612	33.0826	43.8926	30.5289	13.0165	9.32231	9.50413	25.7273	21.6694	17.3884	7115.73	10245.4	13860.9	18031.8	21835.8	25090.5	25925.1	23561.7	19060.2	12918.1	8601.47	6495.3	-2.7	-0.44876	5.09669	11.8149
W6 2044	Turkey	D1	D2	37.3333	40.6333	14.3947	11.5439	9.57018	1422.07	25.1842	28.6579	14.2895	149.079	15.4912	76.5088	63.5175	37.7544	33.9825	5	23.9825	43.5263	110.833	106.053	102.57	92.1228	44.7281	7.74561	1.87719	1	3.42105	40.2018	75.3509	109.026	7842.22	10636.3	14577.8	18623.9	23510.6	27590.5	27732.6	25260.6	20917.2	14763.7	9983.42	7218.82	1.51316	3.64825	8.32456	13.6807
W6 26109	Georgia	D1	D2	41.6019	44.5222	16.8443	13.4508	11.1639	1231.95	26.4344	26.582	11.418	362.664	28.8033	66.082	51.1967	41.7377	32.0328	6.39496	25.7951	48.8934	24.5656	33.959	43.0246	68.0082	99.2131	93.3852	59.4344	50.0246	46.3197	50.041	41.6721	24.3607	6513.61	9103.09	12601.6	16790.1	20170.3	22901	22799	20146.6	15841.2	10836.3	7139.89	5686.14	0.42623	0.642623	3.71967	9.42705
W6 26112	Georgia	D2	D2	41.9036	44.0944	17.2602	13.9837	11.6667	1208.8	27.626	23.2439	14.2195	353.138	35.8293	66.065	53.4146	40.2033	36.9431	7	25.3333	49.2846	41.3171	43.5285	47.2602	68.9756	98.2602	96.1219	65.2358	56.2683	47.9431	54.2439	50.7154	43.748	6409.59	9100.98	12601.9	16872.1	20129.7	22760.6	22819	20142.7	16218.3	11112.8	7150.35	5557.13	-0.435772	0.0691057	2.94146	8.71545
W6 26127	Georgia	D1	N	41.7486	43.2044	18.3667	14.8333	12.45	1115.67	29.1833	21.275	13.4417	391.433	51.9	62.7583	51.6	40.35	38.85	6.9	26.15	51.925	48	46.975	43.5917	64.1417	81.7667	96.075	63.4333	56.775	45.075	52.275	49.7583	53.2083	6726.57	9542.71	13137.4	17129.5	20581.3	22828	22863.3	20809.6	16709.5	11782.5	7649	5920.32	-3.43	-2.32	1.39583	7.95167
T14/3	Turkey	N	N	37.5647	43.5292	16.0708	12.7434	10.6814	1250.8	29.4425	25.9646	24.1858	457.611	51.7876	69.0885	57.7788	36.5929	37.8319	6.57522	25.7434	48.3628	75.3805	95.7965	109.292	114.858	61.8142	11.4159	3.84956	3.30088	7.56637	55.3628	87.4159	83.2212	8657.14	11340.6	14623.9	18201.1	22737.2	27844	28484.1	25590.6	20882.4	14217.8	10088.4	7828.5	-4.25929	-3.65575	0.80354	7.55487
T14/4	Turkey	D1	D1	37.5648	43.5292	16.0708	12.7434	10.6814	1250.8	29.4425	25.9646	24.1858	457.611	51.7876	69.0885	57.7788	36.5929	37.8319	6.57522	25.7434	48.3628	75.3805	95.7965	109.292	114.858	61.8142	11.4159	3.84956	3.30088	7.56637	55.3628	87.4159	83.2212	8657.14	11340.6	14623.9	18201.1	22737.2	27844	28484.1	25590.6	20882.4	14217.8	10088.4	7828.5	-4.25929	-3.65575	0.80354	7.55487
T14/5	Turkey	D3	N	37.5556	42.4259	15.313	12.2261	10.1739	1339.54	26.6087	28.9739	17.1391	230.574	23.7304	73.0783	60.1478	38.3391	33.0348	4.8087	25.0957	45.9478	105.113	118.791	122.235	118.026	66.1391	7.33043	1.58261	1.36522	4.47826	50.0087	95.4783	114.452	8206.93	10773.5	14678	18312.6	23281.2	27985	28580.3	25884	20917.3	14488	10143.9	7569.96	-0.94	0.182609	5.56174	10.9991
T14/6	Turkey	N	N	37.5348	40.8956	14.2193	11.3509	9.35965	1400.51	28.7456	29.1228	12.8421	194.447	17.4035	75.6404	62.1404	37.5789	33.7544	4.68421	24.9561	44.2105	109.5	107.088	102.465	97.0088	48.1842	7.92105	1.65789	1	3.68421	40.1404	74.7982	108.07	7968.54	10751.1	14724.2	18480.8	23320.7	27653.6	27829.9	25416.5	20882.5	14755.2	10125.4	7334.99	1.27544	3.68246	8.21579	13.55
T14/9	Turkey	D2	D2	39.7726	40.3398	14.5593	11.6017	9.66949	1325.43	30.6864	32.9492	13.8644	279.89	38.5	72.7966	65.1864	40	27.4068	4.02542	27.1525	46.9661	47.1695	45.0763	55.9407	71.3559	73.5932	37.4661	12.6356	10.4237	14.0847	50.1186	53.5593	48.5	7115.27	10155.1	13875.7	18144.6	22019.1	26239.8	27186.6	25163	19762.4	13674.8	8892.46	6519.29	-5.45932	-2.23898	2.85508	8.66102
T15/3	Turkey	N	N	37.6149	37.0843	16.0619	12.7876	10.5575	1308.5	26.2389	27.3186	20.2832	231.469	26.6372	72.5487	60.5841	38.5929	34.5133	5.48673	24.8053	46.7699	91.0089	77.3982	85.3363	70.3628	50.4602	15.9292	4.36283	4.17699	8.78761	44.708	69.062	99.1062	7680.88	10232.4	14379.3	19059.4	23026.4	27718.2	29208.1	26334.6	21234.8	14612.5	9777.21	6964.78	-0.388496	0.571681	4.13628	9.49469
T15/4	Turkey	N	N	37.6149	37.0842	16.0619	12.7876	10.5575	1308.5	26.2389	27.3186	20.2832	231.469	26.6372	72.5487	60.5841	38.5929	34.5133	5.48673	24.8053	46.7699	91.0089	77.3982	85.3363	70.3628	50.4602	15.9292	4.36283	4.17699	8.78761	44.708	69.062	99.1062	7680.88	10232.4	14379.3	19059.4	23026.4	27718.2	29208.1	26334.6	21234.8	14612.5	9777.21	6964.78	-0.388496	0.571681	4.13628	9.49469
T15/6	Turkey	D2	D1	37.6387	37.6447	14.8783	11.9652	9.94783	1401.05	25	26.7565	13.2696	192.296	16.7391	74.5478	62.6957	39.3217	34.3739	6.1913	23.8348	43.887	86.1391	70.0522	74.1391	59.0957	41.5304	10.1478	2.49565	2	5.14783	38.2609	62.6261	92.3739	7815.61	10414.4	14737.3	19618	23618.9	28173	29300.3	26477.1	21328.1	14838.5	9937.88	7131.87	1.22609	2.42087	6.85652	12.6252
T15/7	Turkey	N	N	37.9148	38.9806	14.2281	11.307	9.4386	1382.09	28.5965	30.7632	15.6754	203.93	21.6491	74.4386	60.3421	38.1491	31.4035	4.48113	25.5175	44.9211	76.7895	69.9649	75.693	65.8158	45.6754	9.96491	2	1.98246	3.59649	41.0088	58.9386	83.7632	7598.91	10402.8	14462.9	19257.6	23573.8	27937.6	28932.1	26251	21070.7	14600	9743.54	7021.74	2.68947	4.32456	8.64123	13.9947
T-2	Turkey	D1	D1	36.8912	30.3723	16.3805	13.1504	10.9912	1287.82	25.469	21.3363	19.0885	278.265	33.9115	66.6903	56.2124	37.5575	41.4336	7	23.6195	46.5752	87.115	71.5929	55.9734	43.8938	43.3186	27.6903	11.4336	10.6372	13.2389	40.6372	48.5752	81.7434	8409.04	11271.7	15277.9	19540.1	22561.6	26013.7	27338.1	25251	20411.5	14504.6	10329.6	7766.76	2.8292	3.29735	5.99646	10.2708
[truncated: 63 more columns]

## Sheet: Legend
Abbreviation	Description	Data source
AWCh1	available soil water capacity for depth 5 cm	Soil Grid
AWCh2	available soil water capacity for depth 15 cm	Soil Grid
AWCh3	available soil water capacity for depth 30 cm	Soil Grid
BLDFIE	bulk density at depht 0,05m	Soil Grid
CECSOL	cation exchange of soil at depht 0,05m	Soil Grid
CLYPPT	clay content at depht 0,05m	Soil Grid
CRFVOL	coarse fragments	Soil Grid
OCDENS	soil organic carbon density at depth 0.05 m	Soil Grid
ORCDRC	soil organic carbon content (fine earth fraction) at depth 0.05 m	Soil Grid
PHIHOX	soil pH in H2O at depht 0,05m	Soil Grid
PHIKCL	soil pH in KCL at depht 0,05m	Soil Grid
SLTPPT	silt content at depht 0,05m	Soil Grid
SNDPPT	sand content at depht 0,05m	Soil Grid
TEXMHT	Texture class at depth 0,05 m	Soil Grid
WWP	available soil water capacity until wilting point for depth 0,05 m	Soil Grid
Prec	average rainfall [mm] over the period 1960-1990; for each month; 1-12 → January-December	WorldClim2
Tmin	average minimum temperature (° C * 10) for the period 1970-2000	WorldClim2
Tmax	average minimum temperature (° C * 10) for the period 1970-2000	WorldClim2
Tavg	average temperature (° C * 10) for the period 1970-2000	WorldClim2
Srad	solar radiation (kJ m-2 day-1)	WorldClim2
Wind	wind speed (m s-1)	WorldClim2
Vapr	water vapor pressure (kPa)	WorldClim2
BIO1	Annual Mean Temperature	WorldClim2
BIO2	Mean Diurnal Range (Mean of monthly (max temp - min temp))	WorldClim2
BIO3	Isothermality (BIO2/BIO7) (* 100)	WorldClim2
BIO4	Temperature Seasonality (standard deviation *100)	WorldClim2
BIO5	Max Temperature of Warmest Month	WorldClim2
BIO6	Min Temperature of Coldest Month	WorldClim2
BIO7	Temperature Annual Range (BIO5-BIO6)	WorldClim2
BIO8	Mean Temperature of Wettest Quarter	WorldClim2
BIO9	Mean Temperature of Driest Quarter	WorldClim2
BIO10	Mean Temperature of Warmest Quarter	WorldClim2
BIO11	Mean Temperature of Coldest Quarter	WorldClim2
BIO12	Annual Precipitation	WorldClim2
BIO13	Precipitation of Wettest Month	WorldClim2
BIO14	Precipitation of Driest Month	WorldClim2
BIO15	Precipitation Seasonality (Coefficient of Variation)	WorldClim2
BIO16	Precipitation of Wettest Quarter	WorldClim2
BIO17	Precipitation of Driest Quarter	WorldClim2
BIO18	Precipitation of Warmest Quarter	WorldClim2
BIO19	Precipitation of Coldest Quarter	WorldClim2

## Sheet: Basic descriptive statistics
Variables	N	Mean	Median	SD	SE	Min	Max
AWCh1	97	15.6502	15.8333	1.52289	0.154626	11.4404	20.6929
AWCh2	97	12.4594	12.5089	1.25098	0.127018	9.08257	16.6929
AWCh3	97	10.3626	10.3929	1.0609	0.107718	7.46789	14.1102
BLDFIE	97	1324.8	1328.55	97.6082	9.91061	862.102	1500.2
CECSOL	97	25.6649	26.2389	3.54564	0.360005	13.1167	37.7982
CLYPPT	97	27.0202	27.3186	3.87086	0.393026	14.5748	34.945
CRFVOL	97	14.8718	14.2895	4.50456	0.457369	2.20833	25.5909
OCDENS	97	261.107	241.449	87.5258	8.8869	82	578.827
ORCDRC	97	27.8306	24.7117	14.6375	1.48621	6.91743	122.543
PHIHOX	97	71.4763	71.8718	4.77297	0.484622	55.1024	80.1339
PHIKCL	97	57.9765	58.0734	4.71863	0.479104	44.6457	70.3056
SLTPPT	97	37.0346	37.0762	2.84286	0.288649	28.9909	46.975
SNDPPT	97	36.326	36.1897	4.49312	0.456207	23.2917	46.6333
TEXMHT	97	5.70515	5.83051	1.07134	0.108778	3.91743	7.05
WWP	97	24.4906	24.7706	1.42748	0.144938	19.875	29.1496
AWCtS	97	46.1606	45.775	2.68284	0.272401	40.422	59.0472
BIO1	97	14.3138	14.9603	3.53235	0.358656	4.07966	20.1282
BIO2	97	10.6704	10.6775	1.70343	0.172957	6.51544	15.2888
BIO3	97	35.2828	35.1865	4.66782	0.473945	25.8969	45.8079
BIO4	97	730.313	702.733	140.094	14.2243	536.531	1041.15
BIO5	97	28.888	29.1427	3.36213	0.341373	17.0535	34.8272
BIO6	97	-1.57984	-1.41364	5.29825	0.537955	-13.7709	7.26577
BIO7	97	30.4678	29.9339	4.91391	0.498932	22.0573	41.2228
BIO8	97	8.73014	9.05242	4.09927	0.416218	0.794543	19.4302
BIO9	97	20.9123	23.2395	7.70957	0.782788	-4.49593	27.7751
BIO10	97	23.1769	23.3787	2.97435	0.302	12.6521	27.8705
BIO11	97	5.43694	5.55157	4.70238	0.477454	-5.35613	13.3458
BIO12	97	615.302	580.615	188.98	19.188	145.156	1281.36
BIO13	97	108.171	99.2927	41.4176	4.20532	28.6881	214.723
BIO14	97	10.1521	4.47788	13.624	1.38331	0	70.0079
BIO15	97	68.5147	69.0044	28.7126	2.91532	13.9957	115.764
BIO16	97	289.091	267.513	104.166	10.5765	72.2661	549.255
BIO17	97	39.6894	25.9905	47.2407	4.79657	0	232.717
BIO18	97	52.204	28.8496	63.3308	6.43027	0	334.976
BIO19	97	263.854	264.509	120.366	12.2213	58.6446	549.255
Variables in bold were selected for further analyses. Other variables were excluded from further analyses due to their correlations with other variables.
