# Supplementary material for: Variation in wild pea (Pisum sativum subsp. elatius) seed dormancy and its relationship to the environment and seed coat traits
Source: PeerJ. 2019 Jan 14;7:e6263. doi: 10.7717/peerj.6263 (PMC6336014; doi:10.7717/peerj.6263)
Supplement: Table S2 [file peerj-07-6263-s008.xlsx]

## Sheet: 25C
		according to Ranal & Santana (2006) and Kader (2005)				B-spline coefficients
	Group	LT50	Total germination at 28d	Mean Germination time (MGT)	Coefficient of velocity	g-4	g-3	g-2	g-1	g0	g1	g2	g3
721	D1	3	0.24	10.5	0.0952381	0.180369	1.16976	4.1883	1.90896	5.68821	4.41166	6.21913	5.98047
IG52508	D1	21	0.44	18.0909	0.0552764	0.0707213	1.49187	-0.87984	4.69844	-2.22468	12.8005	11.0872	10.9466
IS18912	D1	2	0.2	6	0.166667	0.623692	2.79746	3.0004	2.60777	6.68268	4.05225	5.35873	4.97445
JI1092	D1	1	0.24	9.16667	0.109091	1.20453	3.21892	3.10035	4.97001	3.00896	4.95216	6.42273	5.96289
JI3557	D1	9	0.32	10.625	0.0941176	-0.00913519	0.25163	-0.734854	6.64809	7.22119	8.10562	8.04187	7.99209
JI3558	D1	5	0.24	10.1667	0.0983607	0.811478	1.97587	2.90863	2.92087	5.68987	4.65186	5.29017	5.87714
PI343979	D1	9	0.44	10	0.1	0.572025	1.23879	3.70632	4.79773	11.5228	10.8854	11.037	10.9971
PI343992	D1	17	0.4	17.9	0.0558659	-0.00155233	0.140543	-0.721249	2.31743	4.35059	7.27713	9.66123	9.83201
PIS7388	D1	15	0.2	15.6	0.0641026	0.0468177	-0.694491	1.96727	-3.99143	7.18834	4.51209	5.07411	5.00028
T-2	D1	18	0.32	19.75	0.0506329	0.0158775	-0.251502	0.768285	-1.78978	4.09852	6.11051	6.57383	7.57231
T14/4	D1	6	0.28	6.28571	0.159091	0.863337	2.13644	3.49207	7.0826	5.69009	7.9381	6.61817	7.0285
W6_2044	D1	9	0.32	11.375	0.0879121	0.0722972	-0.837371	2.16586	5.7013	5.24371	8.469	7.85136	8.00767
W6_26109	D1	3	0.08	11.5	0.0869565	0.0722972	-0.837371	2.16586	5.7013	5.24371	8.469	7.85136	8.00767
W6_26127	D1	13	0.55	14.4545	0.0691824	0.057228	1.10792	3.15194	4.10419	6.9033	6.68944	11.8695	10.8817
	14	131	4.27	171.415	1.29249
Mean		9.35714	0.305	12.2439	0.092321
711	D2	0	0	0	0	0	0	0	0	0	0	0	0
713	D2	0	0	0	0	0	0	0	0	0	0	0	0
PI560058	D2	0	0	0	0	0	0	0	0	0	0	0	0
714	D2	9	0.12	11.3333	0.0882353	0.0109138	-0.0941393	0.303469	3.01761	0.9491	3.89606	2.73016	3.01495
722	D2	1	0.12	5	0.2	0.785382	2.32833	1.78255	1.79822	3.77702	2.58386	3.1534	2.98929
UPOL_ARM1	D2	0	0	0	0	0	0	0	0	0	0	0	0
IG108291	D2	21	0.12	15.3333	0.0652174	0.0036947	0.00649119	0.967738	1.69875	-0.391273	3.73426	2.93492	2.99177
IG112136	D2	0	0	0	0	0	0	0	0	0	0	0	0
IG140897	D2	7	0.16	13.25	0.0754717	0.126875	0.772617	0.801307	3.35905	0.384372	4.03245	4.2255	3.96952
IG52443	D2	3	0.08	9	0.111111	0.040895	0.0469193	1.94671	-0.26699	2.97731	1.59482	2.12878	1.99211
IG52532	D2	17	0.04	17	0.0588235	0.010437	-0.144121	0.372226	-0.628277	0.792099	1.33245	0.845718	1.01237
IG64350	D2	4	0.08	4.5	0.222222	0.0435227	-0.556466	2.70373	1.66436	2.19692	1.8978	2.03728	1.99742
IS18911	D2	0	0	0	0	0	0	0	0	0	0	0	0
IS18914	D2	19	0.04	19	0.0526316	0.000356322	-0.000208349	-0.0165171	0.0943197	-0.333305	1.76367	0.733484	1.01738
IS18915	D2	0	0	0	0	0	0	0	0	0	0	0	0
IS19864	D2	5	0.04	5	0.2	0.0256647	-0.362062	1.19744	0.959547	1.00717	1.00209	0.998084	1.0002
IS22287	D2	9	0.08	10.5	0.0952381	-0.0226542	0.35631	-1.04105	1.89177	2.25408	1.81314	2.07823	1.99403
IS24324	D2	0	0	0	0	0	0	0	0	0	0	0	0
JI1794	D2	1	0.04	1	1	0.394712	1.14721	0.894241	1.07202	0.950945	1.02785	0.989364	1.00076
JI262	D2	0	0	0	0	0	0	0	0	0	0	0	0
JI2630	D2	26	0.04	26	0.0384615	0.00354052	-0.049386	0.129481	-0.228581	0.337092	-0.502295	0.799032	0.969329
JI2724	D2	2	0.1	4.5	0.222222	0.140409	0.583692	1.29711	2.48262	1.67594	2.18213	1.93082	2.00494
JI3276	D2	17	0.0952381	20	0.05	0.00645625	-0.0893558	0.231352	-0.389738	0.469191	1.66483	2.16482	1.98502
JI3511	D2	1	0.08	7.5	0.133333	0.399059	1.06782	1.16994	0.323285	2.88084	1.58343	2.14341	1.99054
JI3553	D2	20	0.2	14.8	0.0675676	0	0	0	0	0	0	0	0
JI64	D2	17	0.08	20	0.05	0.00645625	-0.0893558	0.231352	-0.389738	0.469191	1.66483	2.16482	1.98502
T15/5	D2	0	0	0	0	0	0	0	0	0	0	0	0
P017	D2	9	0.08	14	0.0714286	-0.009924	0.20182	-0.725119	1.77818	0.292494	2.94904	1.66759	2.02185
PI343973	D2	0	0	0	0	0	0	0	0	0	0	0	0
PI343974	D2	20	0.12	20	0.05	-0.006689	0.0745119	-0.125532	-0.0857727	1.35443	2.01449	2.24161	2.87535
PI343977	D2	1	0.08	1.5	0.666667	0.51741	1.87824	2.11651	1.90885	2.06511	1.96209	2.01465	1.99894
PI343994	D2	0	0	0	0	0	0	0	0	0	0	0	0
PI344007	D2	6	0.08	13	0.0769231	0.0228824	-0.25321	0.48225	1.69711	0.0775963	2.84948	1.74321	2.01426
PI344011	D2	0	0	0	0	0	0	0	0	0	0	0	0
PI344537	D2	14	0.16	15	0.0666667	0.115982	0.806851	1.08782	0.823614	1.93064	3.24147	4.4463	3.95787
PI344538	D2	1	0.08	2	0.5	0.425384	1.34818	2.39654	1.73492	2.17953	1.89837	2.03875	1.99722
PI560072	D2	22	0.04	22	0.0454545	-0.00676702	0.0944628	-0.247901	0.438217	-0.645786	0.925159	1.14734	0.982289
PI639955	D2	1	0.08	1.5	0.666667	0.51741	1.87824	2.11651	1.90885	2.06511	1.96209	2.01465	1.99894
PIS2845	D2	10	0.04	10	0.1	0	0	0	0	0	0	0	0
PIS2850	D2	0	0	0	0	0	0	0	0	0	0	0	0
PIS2853	D2	0	0	0	0	0	0	0	0	0	0	0	0
PIS7475	D2	16	0.16	18.5	0.0540541	0.0045346	-0.00991781	-0.134555	0.61181	2.30725	1.48757	4.45667	3.96499
T14/9	D2	0	0	0	0	0	0	0	0	0	0	0	0
T15/2	D2	18	0.04	18	0.0555556	-0.0261182	0.364116	-0.941145	1.41932	0.265064	2.85139	3.19537	2.977
T15/6	D2	13	0.08	20	0.05	-0.00221844	0.00861736	0.0598357	-0.459973	2.0383	0.305888	1.44364	1.86507
TUR-15-18-5	D2	23	0.04	23	0.0434783	-0.00398069	0.0547657	-0.140873	0.23854	-0.322908	0.332382	1.3191	0.972647
W6_26112	D2	22	0.16	19.5	0.0512821	0.02393	-0.272112	0.547112	1.52538	0.493219	1.3663	4.25367	3.92993
	47	355	2.75524	401.717	5.22871
Mean		7.55319	0.0586221	8.54716	0.111249
UPOL_ARM2	D3	1	0.72	6.11111	0.163636	0.0600616	-0.672443	1.7835	6.09805	9.93262	16.6971	15.6553	17.588
IG140562	D3	13	0.52	12.2308	0.081761	0.116824	-1.63666	6.04453	-0.510915	17.7823	9.3366	13.0708	12.8266
PI343975	D3	2	0.48	7.66667	0.130435	1.81318	6.83637	6.01969	8.67875	10.7926	10.6918	11.3775	11.8649
PI344539	D3	1	0.4	2.9	0.344828	2.10858	4.53175	10.2334	10.2245	9.76626	10.1569	9.93569	10.0048
T14/5	D3	20	0.64	18.6875	0.0535117	0.0308551	0.164457	1.73305	-0.455893	6.71996	10.8597	16.6471	15.7625
T-1	D3	2	0.44	6.72727	0.148649	1.60885	6.16032	8.8541	8.35671	9.86866	7.80009	11.4656	10.9585
T14/8	D3	15	0.6	15.3333	0.0652174	0.0569472	0.356741	3.52373	-1.40683	14.3265	10.3868	16.0489	14.8694
	7	54	3.8	69.6567	0.988037
Mean		7.71429	0.542857	9.95095	0.141148
UPOL_ARM3	N	14	0.75	15.5	0.0645161	4.97397	15.3392	12.8882	15.0348	12.9385	15.0405	18.6064	17.9344
IG140971	N	2	0.92	5.30435	0.188525	3.22621	13.4097	13.9152	19.8469	22.8126	22.8745	23.1169	22.9873
IG52414	N	1	1	1.84	0.543478	7.81834	22.981	22.0939	26.6712	23.9193	25.5965	24.7753	25.016
IG52442	N	3	1	3.52	0.284091	2.00276	8.90926	27.7446	21.3428	27.6896	23.4225	25.6108	24.9557
IG52496	N	3	1	3.56	0.280899	2.84482	11.6398	27.4152	19.9192	27.3096	23.8594	25.4157	24.9711
IG52518	N	2	1	2	0.5	3.06745	18.2757	30.5567	20.9208	27.854	23.3558	25.6322	24.9544
IG52520	N	2	1	2.2	0.454545	3.66568	15.3254	31.1648	20.7891	27.8757	23.3646	25.625	24.9551
IG52560	N	1	1	1.04	0.961538	9.59579	28.2642	22.684	26.5652	23.9368	25.6027	24.77	25.0165
IG52565	N	1	0.72	6.22222	0.160714	4.37976	12.1964	10.6621	12.866	17.3201	17.2386	17.0079	17.9004
IG52595	N	2	1	1.6	0.625	1.90281	2.61897	27.5225	23.7825	25.7195	24.6243	25.1375	24.9904
IG52596	N	2	1	1.7	0.732	1.76844	2.56889	26.8878	23.8532	26.1233	24.6755	25.9887	25.2334
JI1075	N	4	0.8	9.45	0.10582	1.85578	4.64127	13.7217	9.65827	17.0955	17.879	19.3315	19.9526
JI1089	N	2	1	2.4	0.416667	3.72651	13.1685	21.6304	18.4861	21.108	19.3481	20.253	19.9816
JI2055	N	1	0.56	3.07143	0.325581	3.05227	9.26016	10.459	15.9589	12.7735	14.6627	13.7532	14.0174
JI2105	N	1	1	1	1	9.86781	28.6804	22.356	26.8004	23.7736	25.6964	24.7341	25.0191
JI2201	N	3	0.96	5.83333	0.171429	2.89226	10.4693	14.2367	21.4708	22.2545	25.0056	23.6465	24.023
JI2546	N	1	1	1.04	0.961538	9.59579	28.2642	22.684	26.5652	23.9368	25.6027	24.77	25.0165
JI3271	N	2	0.8	5.7	0.175439	3.2333	10.2919	15.4221	15.4167	18.6405	19.2568	20.3893	19.9648
P013	N	2	0.8	2.15	0.465116	4.32273	15.691	19.905	19.884	20.1281	19.9116	20.0367	19.9972
P014	N	1	0.96	4.41667	0.226415	7.13032	20.3797	16.5732	20.9506	20.108	26.0878	23.2821	24.046
P016	N	1	1	1.6	0.625	3.33714	9.81491	30.0249	22.0865	26.8811	23.9626	25.3906	24.9723
PI560059	N	7	0.76	7.57895	0.131944	0.847232	2.19252	11.2798	15.3428	17.7452	18.3542	19.0975	18.996
PI639961	N	1	1	2.88	0.347222	6.23385	19.7656	23.6283	23.8593	24.2044	23.6879	25.4097	24.9707
UPOL-Srb	N	8	0.96	9.41667	0.106195	0.249379	0.366238	10.5625	15.9063	20.6198	25.8091	23.3924	24.0373
T14/3	N	12	0.88	11.8636	0.0842912	0.135732	0.890192	1.27677	11.2852	20.2244	20.7198	22.7975	21.9236
T14/6	N	2	1	2.12	0.471698	4.66952	16.2925	29.8238	21.8107	27.1546	23.7817	25.4643	24.9667
T15/3	N	8	0.72	10.3333	0.0967742	0.612045	0.888944	7.49462	9.4511	15.4033	18.3028	18.0974	17.9795
T15/4	N	9	0.96	10.5833	0.0944882	0.787802	2.35771	7.79524	15.1447	20.097	22.0437	23.5615	23.8493
T15/7	N	6	1	8.28	0.120773	1.0822	4.1854	13.1065	17.9783	21.9469	25.8625	24.8645	24.9974
	29	104	26.55	144.204	10.7217
Mean		3.58621	0.915517	4.97255	0.369714

## Sheet: area under curves
Acessions	25/15C	35/15C	difference between 35C - 25C	categories at 25C	categories at (35-25C)
711	0	122.013	122.013	D	R
713	0	24.4845	24.4845	D	D
714	51.4687	144.331	92.8626	D	R
721	9.57772	33.0046	23.4269	D	D
722	70.1937	211.341	141.148	D	R
IG108291	39.4999	159.743	120.243	D	R
IG112136	0	56.5155	56.5155	D	R
IG140562	211.457	374.638	163.181	D	D
IG140897	60.9947	172.954	111.959	D	R
IG140971	532.383	559.517	27.1338	N	N
IG52414	663.292	630.403	-32.8892	N	N
IG52442	623.881	665.072	41.1906	N	N
IG52443	48.9832	172.755	123.772	D	R
IG52496	622.532	653.015	30.4826	N	N
IG52508	114.566	194.478	79.9126	D	R
IG52518	661.745	683.437	21.6918	N	N
IG52520	656.277	671.039	14.7626	N	N
IG52532	11.4734	90.0639	78.5905	D	R
IG52560	682.569	656.099	-26.4698	N	N
IG52565	399.189	512.875	113.686	N	N
IG52595	509.88	511.363	1.4832	N	N
IG64350	47.9532	37.9432	-10.0099	D	D
IS18911	0	24.4845	24.4845	D	D
IS18912	112.322	151.96	39.6378	D	D
IS18914	9.47772	32.0046	22.5269	D	D
IS18915	0	27.3375	27.3375	D	D
IS19256	0	23.4687	23.4687	D	D
IS19864	23.4687	52.9396	29.4709	D	D
IS22287	36.0361	138.453	102.417	D	R
IS24324	0	0	0	D	D
JI1075	380.199	642.877	262.678	N	N
JI1089	520.608	529.52	8.9115	N	N
JI1092	115.534	229.174	113.641	D	R
JI1794	27.3375	12.0597	-15.2777	D	D
JI2055	354.748	297.241	-57.5063	N	N
JI2105	683.437	693.557	10.1206	N	N
JI2201	542.885	546.571	3.686	N	N
JI2546	682.569	683.437	0.8677	N	N
JI262	0	11.4734	11.4734	D	D
JI2630	2.50287	145.079	142.576	D	R
JI2724	47.9449	101.905	53.9605	D	R
JI3271	454.757	622.399	167.643	N	N
JI3276	17.0083	56.9306	39.9224	D	D
JI3511	41.8442	14.0253	-27.8189	D	D
JI3553	0	212.174	212.174	D	R
JI3557	143.023	187.003	43.9802	D	R
JI3558	109.683	133.934	24.2506	D	D
JI64	42.4542	114.513	72.0586	D	R
P013	525.382	488.667	-36.7153	N	N
P014	575.005	631.069	56.0644	N	N
P016	639.174	650.229	11.0544	N	N
P017	28.9873	252.626	223.639	D	R
PI343973	0	38.7542	38.7542	D	R
PI343974	48.7567	128.134	79.3776	D	R
PI343975	138.957	199.743	60.786	D	R
PI343977	42.7442	108.072	65.3274	D	R
PI343979	168.435	201.644	33.2082	D	R
PI343992	123.874	182.355	58.4811	D	R
PI343994	0	121.323	121.323	D	R
PI344007	30.9556	1.53021	-29.4254	D	D
PI344011	0	15.5188	15.5188	D	D
PI344537	54.0191	443.052	389.033	D	R
PI344538	43.7533	106.112	62.3583	D	R
PI344539	109.347	207.225	97.8779	D	R
PI560058	0	13.2754	13.2754	D	D
PI560059	525.332	598.163	72.8302	N	N
PI560072	21.4544	39.8842	18.4299	D	D
PI639955	41.542	175.115	133.573	D	R
PI639961	639.174	693.347	54.1727	N	N
PIS2845	0	110.413	110.413	D	R
PIS2850	0	8.49043	8.49043	D	D
PIS2853	0	0	0	D	D
PIS7388	64.4449	132.389	67.944	D	R
PIS7475	40.0377	70.0253	29.9876	D	D
T-1	238.957	344.919	105.963	D	R
T14/3	432.034	497.133	65.0981	N	N
T14/4	143.023	253.626	110.603	D	R
T14/5	137.564	247.342	109.778	D	R
T14/6	648.174	688.564	40.3898	N	N
T14/8	197.607	406.437	208.83	N	N
T14/9	0	71.3421	71.3421	D	R
T15/2	31.5534	176.605	145.052	D	R
T15/3	402.145	543.779	141.633	N	N
T15/4	536.342	605.343	69.0007	N	N
T15/5	0	0	0	D	D
T15/6	48.5643	77.5632	28.9988	D	R
T15/7	525.888	605.776	79.8888	N	N
T-2	146.24	364.563	218.323	D	R
TUR-15-18-5	5.53484	64.9905	59.4556	D	R
UPOL_ARM1	0	0	0	D	D
UPOL_ARM2	401.07	473.772	72.7019	N	N
UPOL_ARM3	234.05	409.99	175.94	D	R
UP-Srb	457.832	597.133	139.3	N	N
W6_2044	136.91	131.12	-5.79	D	D
W6_26109	136.91	55.0808	-81.8288	D	D
W6_26112	36.0242	106.042	70.0174	D	R
W6_26127	154.627	324.798	170.171	D	R

## Sheet: 35C
		according to Ranal & Santana (2006) and Kader (2005)				B-spline coefficients
	Groups	LT50	Total germination at 28d	Mean Germination time (MGT)	Coefficient of velocity	g-4	g-3	g-2	g-1	g0	g1	g2	g3
711	D1	2	0.32	6.875	0.145455	0.122809	0.696442	1.45787	-0.526016	9.34548	5.19509	10.2331	9.93346
714	D1	16	0.48	16.5	0.0606061	0.277538	1.6916	3.72604	3.05501	5.67578	7.23536	10.2564	11.1129
722	D1	14	0.6	14.4	0.0694444	1.31923	4.1219	3.70244	7.41035	7.37628	11.2064	11.7386	14.045
IG108291	D1	21	0.6	17.8667	0.0559701	0.224888	1.80611	1.37763	3.76404	4.44536	9.72499	14.8233	14.4728
IG140897	D1	19	0.56	16.1429	0.0619469	0.431441	0.661907	3.74478	4.99513	5.83535	8.83166	13.531	13.6698
IG52443	D1	20	0.52	17.2308	0.0580357	0.416241	1.59464	1.38523	4.63682	3.58331	9.52478	11.5296	12.4313
IG52508	D1	14	0.6	15.5333	0.0643777	0.321804	2.17881	-1.78596	4.81889	8.68537	13.9897	14.3767	14.8522
IS22287	D1	21	0.6	19.9333	0.0501672	0.0628395	-0.852305	2.20652	-1.9903	7.94539	10.4165	12.9513	12.945
JI1092	D1	1	0.48	9.33333	0.107143	2.3919	6.6043	6.17985	8.45907	8.30373	9.88913	10.6336	11.5702
JI2055	D1	1	0.44	1.36364	0.733333	3.25378	10.9546	11.1488	10.8514	11.1133	10.9319	11.0267	10.998
JI2630	D1	13	0.4	14	0.0714286	0.020406	0.432306	0.673294	2.9592	9.93366	6.6497	9.67865	9.84494
JI3553	D1	1	0.53	10.3333	0.106629	2.4119	6.5043	6.23985	8.53407	8.43563	9.99451	10.7345	11.6302
JI3557	D1	5	0.4	9.8	0.102041	0.460279	1.69685	6.7549	7.76345	5.82269	9.21082	8.94396	9.59015
PI343975	D1	21	0.6	20.566	0.0689224	0.0734667	-0.94563	2.20457	-1.86603	7.86439	10.3543	12.8868	12.8643
PI343979	D1	21	0.6	19.9333	0.0501672	0.0764395	-0.852305	2.20776	-1.8803	7.87767	10.5789	12.8666	12.885
PI343992	D1	19	0.56	17.1429	0.0899968	0.431441	0.671907	3.74675	4.98867	5.96754	8.87855	13.661	13.6785
PI344539	D1	1	0.53	10.3333	0.106629	2.5119	6.6043	6.23985	8.73407	8.47732	9.88665	10.6654	11.7452
T14/4	D1	19	0.56	18.1429	0.0899968	0.531301	0.671907	3.84675	4.98332	5.88675	8.87855	13.581	14.6457
T15/2	D1	11	0.44	12.4545	0.080292	0.300324	1.46622	4.07492	5.75049	8.41453	7.83423	9.98979	10.5468
T15/6	D1	2	0.32	6.975	0.145455	0.134608	0.696442	1.46687	-0.526016	9.36748	5.22309	10.5331	9.97346
T-2	D1	1	0.53	11.3333	0.106629	2.5119	6.7043	6.23985	8.88407	9.46632	9.54665	10.3454	12.2452
	21	243	10.67	286.194	2.42466
Mean		11.5714	0.508095	13.6283	0.11546
713	D2	4	0.04	4	0.25	0.017858	-0.194404	1.50629	0.704809	1.18976	0.89571	1.03919	0.997221
721	D2	6	0.07	8	0.33	0.018958	-0.195604	1.67848	0.723561	1.15695	0.91571	1.03566	0.984246
IG112136	D2	11	0.12	9.66667	0.103448	0.00395568	-0.0847018	0.576603	1.42031	4.15413	2.34065	3.25105	2.98204
IG52532	D2	16	0.32	17.25	0.057971	0.426658	1.3507	2.33787	1.78525	5.02243	3.07975	5.19481	7.33013
IG64350	D2	2	0.08	9.5	0.105263	0.133135	0.586908	1.59449	0.208556	1.90626	2.26668	1.87101	2.01055
IS18911	D2	4	0.04	4	0.25	0.017858	-0.194404	1.50629	0.704809	1.18976	0.89571	1.03919	0.997221
IS18912	D2	2	0.28	6.71429	0.148936	1.43599	4.81435	5.35861	4.49998	5.55035	6.61686	7.18349	6.98366
IS18914	D2	2	0.08	12.5	0.08	0.118717	0.785796	1.0814	1.07537	0.791254	1.26661	2.34439	1.97082
IS18915	D2	1	0.04	1	1	0.394712	1.14721	0.894241	1.07202	0.950945	1.02785	0.989364	1.00076
IS19864	D2	2	0.08	2	0.5	0.245396	1.46206	2.44454	1.67367	2.22832	1.86847	2.05057	1.99635
IS24324	D2	0	0	0	0	0	0	0	0	0	0	0	0
JI1794	D2	22	0.08	22.5	0.0444444	-0.0107477	0.149228	-0.388775	0.676757	-0.968694	1.25754	2.46644	1.95494
JI262	D2	17	0.04	17	0.0588235	0.010437	-0.144121	0.372226	-0.628277	0.792099	1.33245	0.845718	1.01237
JI2724	D2	2	0.2	3	0.333333	0.301732	1.30097	5.14427	3.29612	4.46407	3.74107	4.09804	3.99301
JI3276	D2	16	0.190476	14.25	0.0701754	0.133772	0.578512	1.61443	0.18684	1.86288	4.97434	3.69579	4.01716
JI3511	D2	20	0.08	21.5	0.0465116	-0.00845125	0.12066	-0.326241	0.61274	-1.00677	2.04098	2.11708	1.98293
JI3558	D2	1	0.28	9.28571	0.107692	1.56309	4.832	2.87697	5.50004	4.91308	4.70823	6.5887	6.85433
JI64	D2	2	0.2	4	0.333333	0.401732	1.36679	5.33454	3.34532	4.56744	3.85107	4.13464	3.6883
PI343973	D2	2	0.08	2	0.6	0.256396	1.54606	2.45678	1.88766	2.34553	1.66777	2.11227	1.77635
PI343974	D2	7	0.28	9.67886	0.145676	0.111335	-1.12662	1.5689	8.67542	4.33421	6.89652	5.76544	6.86538
PI343977	D2	16	0.32	17.25	0.057971	0.426658	1.42775	2.45328	1.85677	5.34666	3.12668	5.23137	7.35629
PI343994	D2	16	0.190476	14.25	0.0701754	0.134532	0.566785	1.63442	0.19454	1.86789	4.97434	3.77567	4.01716
PI344007	D2	27	0.04	27	0.037037	0.00182356	-0.025287	0.065767	-0.114162	0.163167	-0.222269	0.26897	0.877302
PI344011	D2	13	0.04	13	0.0769231	-0.004042	0.0339043	-0.00593127	-0.345811	1.87513	0.528157	1.17467	0.987767
PI344538	D2	16	0.34	17.25	0.0623101	0.426658	1.45437	2.45366	1.78997	5.54666	3.13448	5.23137	7.43529
PI560058	D2	13	0.04	12	0.0786571	-0.004042	0.0344504	-0.00665413	-0.367711	1.93221	0.528157	1.18237	0.995477
PI560072	D2	7	0.28	9.74657	0.153676	0.111335	-1.38723	1.56678	8.67542	4.20421	6.89652	5.85674	6.79438
PI639955	D2	16	0.43	18.25	0.0643571	0.426658	1.36587	2.33787	1.78525	5.78536	3.08425	5.22481	7.34523
PIS2845	D2	5	0.2	6.4	0.15625	0.124905	-0.496858	5.87131	2.36978	5.8173	4.75114	5.06104	4.99735
PIS2850	D2	20	0.04	20	0.05	-0.00447056	0.0658945	-0.185368	0.374201	-0.683864	1.7086	0.797972	1.01028
PIS2853	D2	0	0	0	0	0	0	0	0	0	0	0	0
PIS7388	D2	7	0.28	9.57143	0.104478	0.105356	-1.06862	1.83473	8.71802	4.26109	6.84802	5.86216	6.90639
PIS7475	D2	20	0.24	16.8333	0.0594059	0.032822	-0.346531	2.89491	1.64284	1.96313	2.81983	6.58427	5.94165
T14/9	D2	20	0.24	16.9333	0.0594059	0.033322	-0.396531	2.89491	1.64564	1.96313	2.83568	6.78435	6.14165
T15/5	D2	0	0	0	0	0	0	0	0	0	0	0	0
TUR-15-18-5	D2	10	0.16	12.25	0.0816327	0.0062285	-0.0160426	1.00167	1.48242	3.16031	4.34513	3.91676	4.0028
UPOL_ARM1	D2	0	0	0	0	0	0	0	0	0	0	0	0
W6_2044	D2	6	0.28	9.71429	0.102941	0.844571	1.62132	4.45816	2.96908	6.85743	5.4506	6.78257	6.9722
W6_26109	D2	10	0.16	14.75	0.0677966	-0.0298813	0.477162	-1.41243	2.5572	3.56978	2.50777	3.37795	3.86918
W6_26112	D2	13	0.32	15.25	0.0655738	0.0433294	0.0620955	1.8008	2.02078	5.66086	4.90782	8.40174	7.92061
	40	374	6.18095	428.294	5.9142
Mean		9.35	0.154524	10.7074	0.147855
IG140562	N	11	1	13.52	0.0739645	0.0453025	1.0053	0.808545	17.3813	10.7716	24.5438	25.9988	24.8767
IG140971	N	2	0.96	5.125	0.195122	4.4606	15.3897	20.1892	18.0326	24.1422	21.4837	23.5751	23.5472
IG52414	N	2	1	3.24	0.308642	3.45198	15.8705	22.7551	23.0958	26.7171	23.9145	25.4334	24.9679
IG52442	N	1	1	1.8	0.555556	6.30178	21.3523	25.709	24.4812	25.3699	24.7843	25.0834	24.994
IG52496	N	1	1	2.28	0.438596	6.24634	19.7238	23.1204	25.525	24.7599	25.1032	24.9665	25.0021
IG52518	N	1	1	1	1	9.86781	28.6804	22.356	26.8004	23.7736	25.6964	24.7341	25.0191
IG52520	N	1	1	1.56	0.641026	6.49879	22.7607	26.5764	23.8462	25.8078	24.5344	25.1791	24.9871
IG52560	N	1	1	1	1	9.47309	27.5331	21.4618	25.7284	22.8227	24.6685	23.7447	24.0183
IG52565	N	1	0.88	5.09091	0.196429	5.28768	15.1231	14.8941	16.2442	22.9875	20.7054	22.5623	21.9552
IG52595	N	2	1	2.9	0.344828	2.00614	8.79964	24.0818	16.8692	22.1992	18.7316	20.4879	19.9648
IG52596	N	2	1	3.1	0.567778	2.13228	8.85543	25.2356	16.6779	21.8878	19.8666	21.4667	20.6777
JI1075	N	4	1	2.72	0.367647	3.88064	9.57458	31.6247	21.086	27.5311	23.604	25.5255	24.9627
JI1089	N	1	1	1.36	0.735294	4.07866	15.4236	22.1546	18.5212	21.0169	19.4192	20.2224	19.984
JI2105	N	1	1	1	1	9.86781	28.6804	22.356	26.8004	23.7736	25.6964	24.7341	25.0191
JI2201	N	3	0.92	4.65217	0.214953	4.56848	12.1792	21.2671	19.6025	19.7928	23.7982	22.8517	23.0008
JI2546	N	1	1	1	1	9.86781	28.6804	22.356	26.8004	23.7736	25.6964	24.7341	25.0191
JI3271	N	2	1	3.52	0.284091	5.01374	14.1292	18.149	27.8948	23.3175	25.8725	24.6816	25.0221
P013	N	3	0.96	8.08333	0.123711	3.65619	10.916	16.2588	17.1628	19.897	18.671	23.4275	23.676
P014	N	1	1	3.12	0.320513	8.2954	24.0688	18.6403	23.4561	23.0099	26.0969	24.6149	25.0252
P016	N	1	1	1	1	3.91986	17.1439	28.8125	20.2603	28.2178	23.1882	25.6881	24.9508
P017	N	14	0.72	14.4444	0.0692308	1.22461	2.87961	4.4395	2.7531	15.8762	10.9427	17.5649	17.6699
PI344537	N	2	0.8	6.3	0.15873	2.61367	9.65716	16.0145	11.7787	20.1176	19.4799	20.245	19.9787
PI560059	N	7	0.76	7.57895	0.131944	0.847232	2.19252	11.2798	15.3428	17.7452	18.3542	19.0975	18.996
PI639961	N	1	1	2.88	0.347222	6.23385	19.7656	23.6283	23.8593	24.2044	23.6879	25.4097	24.9707
T-1	N	2	0.64	6.875	0.145455	2.9785	9.97526	8.4443	12.3324	14.9616	13.8784	15.7302	15.8371
T14/3	N	12	1	9.86364	0.101382	0.160261	-0.0453227	4.04533	15.6532	23.5663	19.8456	21.7326	22.7533
T14/5	N	20	0.96	8.05333	0.128711	3.65619	10.8633	17.2588	17.1628	20.897	18.671	22.4275	22.834
T14/6	N	2	1	4.7	0.217391	0.854377	2.08636	25.5912	23.6867	26.8875	25.2975	25.6543	24.7855
T14/8	N	11	1	12.24	0.0816993	0.0768806	0.434324	2.74083	10.8165	21.9571	25.3505	24.4834	25.0313
T15/3	N	4	1	4.7	0.217391	0.899775	2.09636	24.6612	23.6867	27.1249	25.2975	25.3429	24.8765
T15/4	N	9	0.96	10.5833	0.0944882	0.787802	2.35771	7.79524	15.1447	20.097	22.0437	23.5615	23.8493
T15/7	N	6	1	8.28	0.120773	1.0822	4.1854	13.1065	17.9783	21.9469	25.8625	24.8645	24.9974
UPOL_ARM2	N	9	0.88	9.86364	0.101382	0.130261	-0.0319567	4.08193	15.5765	23.4887	19.7196	21.6326	21.8533
UPOL_ARM3	N	4	0.92	7.82609	0.127778	4.10463	9.99806	17.5839	14.7111	17.4757	21.0045	23.4194	22.9569
UPOL-Srb	N	4	1	4.6	0.217391	0.899775	2.08636	24.5912	23.6867	26.1249	24.2975	25.2794	24.9794
W6_26127	N	3	0.9	10.4444	0.0957447	0.752874	3.16407	12.4261	8.85776	14.0163	14.0398	18.0629	17.8974
	36	152	34.26	196.304	12.7249
Mean		4.22222	0.951667	5.4529	0.353468
