# Supplementary material for: Variation in wild pea (Pisum sativum subsp. elatius) seed dormancy and its relationship to the environment and seed coat traits
Source: PeerJ. 2019 Jan 14;7:e6263. doi: 10.7717/peerj.6263 (PMC6336014; doi:10.7717/peerj.6263)
Supplement: Table S3 [file peerj-07-6263-s009.xlsx]

## Sheet: List1
	categories at 25C	categories at (35C)	Combined 25 + 35C responsiveness	soluble PA	insoluble PA	total PA	sPA/total	inPA/total	Micrometric measurement of seed coat 2017 (µm)	Micrometric measurement of seed coat 2018 (µm)	Average seed coat thickness (µm)	Seed section measurement (µm)	HSW (g)
711	D2	D1	R2	1.38435	0.0466634	1.43101	0.967391	0.0326086	160	156.667	158.333	155	10.39
713	D2	D2	D	1.66106	0.0844137	1.74548	0.951639	0.0483614	130	152.5	141.25	132	5.145
714	D2	D1	R2	1.96031	0.121483	2.0818	0.941645	0.058355	120	130	125	117	9.545
721	D1	D2	D	2.61056	0.0522191	2.66278	0.980389	0.0196107	133.333	130	131.667	130	7.412
722	D2	D1	R2	2.83378	0.124809	2.95859	0.957815	0.0421853	153.333	150	151.667	131	4.15
IG108291	D2	D1	R2	1.12987	0.0405716	1.17044	0.965337	0.0346635	130	120	125	138	8.3185
IG112136	D2	D2	D	0.510606	0.101512	0.612118	0.834163	0.165837	176.667	126.667	151.667	142	3.166
IG140562	D3	N	R1	1.09229	0.0822473	1.17454	0.929975	0.0700252	190	150	170	163	4.82
IG140897	D2	D1	R2	1.38035	0.0641927	1.44454	0.955562	0.0444381	140	130	135	132	7.6555
IG140971	N	N	N	1.27009	0.0819472	1.35204	0.93939	0.0606102	120	110	115	100	7.3
IG52414	N	N	N	1.94273	0.108045	2.05077	0.947315	0.052685	112	108	110	105	8.25
IG52442	N	N	N	1.77357	0.0921906	1.86576	0.950588	0.0494119	67.5	62.5	65	80	6.1015
IG52443	D2	D1	R2	1.58244	0.117982	1.70042	0.930616	0.0693838	90	83.3333	86.6667	80	7.26
IG52508	D1	D1	R2	1.61178	0.0502107	1.66199	0.969789	0.0302112	103.333	76.6667	90	179	8.874
IG52518	N	N	N	1.20566	0.0662991	1.27196	0.947876	0.0521236	33.3333	33.3333	33.3333	41	8.8315
IG52520	N	N	N	3.27042	0.113346	3.38377	0.966503	0.0334971	53.3333	53.3333	53.3333	46	6.8665
IG52532	D2	D2	D	1.46985	0.0728218	1.54268	0.952795	0.0472049	180	182.5	181.25	172	7.1235
IG52560	N	N	N	0.96335	0.0835092	1.04686	0.920229	0.0797712	52	40	46	50	4.84
IG52565	N	N	N	1.34529	0.145426	1.49072	0.902445	0.0975547	110	123.333	116.667	111	8.291
IG52596	N	N	N	1.40431	0.048351	1.45267	0.966716	0.0332843	83	70	76.5	60	3.22
IG64350	N	N	D	2.11123	0.0723263	2.18356	0.966877	0.0331231	130	143.333	136.667	142	7.3525
IS18911	D2	D2	D	2.84268	0.0800041	2.92268	0.972626	0.0273735	123.333	176.667	150	156	9.4335
IS18912	D2	D2	R2	1.7346	0.186429	1.92103	0.902953	0.0970468	120	133.333	126.667	125	9.4415
IS18914	D1	D2	D	2.91998	0.114974	3.03495	0.962117	0.0378832	102.5	115	108.75	100	7.647
IS18915	D2	D2	D	2.68213	0.100495	2.78263	0.963885	0.036115	116.667	80	98.3333	80	6.272
IS19864	D2	D2	D	1.89944	0.0673903	1.96683	0.965737	0.0342635	115	102.5	108.75	95	7.92
IS22287	D2	D1	R2	3.24177	0.0958681	3.33764	0.971277	0.0287233	145	137.5	141.25	145	9.45
IS24324	D2	D2	D	2.91025	0.0619167	2.97217	0.979168	0.0208321	120	110	115	100	8.4055
JI1075	N	N	N	3.37201	0.116418	3.48843	0.966627	0.0333725	201	192.5	196.75	185	6.75
JI1089	N	N	N	1.44902	0.0690374	1.51806	0.954523	0.0454774	58	57.5	57.75	60	6.78
JI1092	D1	D1	R2	1.79857	0.117415	1.91598	0.938718	0.0612817	156.667	120	138.333	112	9.026
JI1794	D2	D2	D	1.72148	0.0532713	1.77475	0.969984	0.0300161	125	150	137.5	156	8.745
JI2055	N	D1	R1	2.46255	0.0955237	2.55808	0.962658	0.037342	140	130	135	149	6.048
JI2105	N	N	N	1.57213	0.127993	1.70012	0.924716	0.0752844	42	35	38.5	40	6.5
JI2201	N	N	N	1.58244	0.117982	1.70042	0.930616	0.0693838	105	100	102.5	100	3.21
JI2546	N	N	N	2.27892	0.190113	2.46904	0.923001	0.0769989	72	70	71	65	5.42
JI262	D2	D2	D	2.61267	0.126365	2.73904	0.953865	0.046135	150	106.667	128.333	135	9.1975
JI2630	D2	D1	R2	1.6611	0.104637	1.76574	0.94074	0.0592597	183.333	140	161.667	156	7.8125
JI2724	D2	D2	R2	2.17828	0.0677589	2.24604	0.969832	0.0301681	113.333	50	81.6667	65	9.624
JI3271	N	N	N	1.12987	0.0405716	1.17044	0.965337	0.0346635	80	83.3333	81.6667	85	8.79
JI3276	D2	D2	D	2.11123	0.0723263	2.18356	0.966877	0.0331231	115	106.667	110.833	110	7.23
JI3511	D2	D2	D	2.91998	0.114974	3.03495	0.962117	0.0378832	162	157.5	159.75	165	4.3
JI3557	D1	D1	R2	1.98075	0.0340278	2.01478	0.983111	0.0168891	146.667	145	145.833	140	6.354
JI3558	D1	D2	R2	1.61919	0.0677362	1.68693	0.959846	0.0401535	196.667	170	183.333	180	9.1585
JI64	D2	D2	R2	1.87174	0.0833597	1.9551	0.957363	0.042637	145	136.667	140.833	130	5.68
P013	N	N	N	1.90479	0.122607	2.0274	0.939525	0.0604752	92	90	91	85	4.765
P016	N	N	N	1.94273	0.108045	2.05077	0.947315	0.052685	50	66.6667	58.3333	60	8.883
P017	D2	N	R2	1.61682	0.0897972	1.70662	0.947383	0.052617	180	163.333	171.667	160	4.7
PI343973	D2	D2	D	2.42936	0.0799853	2.50935	0.968125	0.0318749	108	110	109	100	6.56
PI343974	D2	D2	R2	2.87449	0.0552815	2.92977	0.981131	0.0188689	128	127.5	127.75	120	5.56
PI343977	D2	D2	R2	1.28233	0.0582421	1.34057	0.956554	0.0434458	154	140	147	145	5.26
PI343992	D1	D1	R2	1.92523	0.067818	1.99305	0.965973	0.0340272	190	186.667	188.333	175	6.56
PI343994	D2	D2	R2	3.52458	0.103016	3.62759	0.971602	0.0283978	112	107.5	109.75	170	6.35
PI344007	D2	D2	D	2.30331	0.0338386	2.33715	0.985521	0.0144786	140	140	140	100	8.69
PI344011	D2	D2	D	1.33975	0.0587205	1.39847	0.958011	0.0419889	126.667	120	123.333	152	5.245
PI344537	D2	N	R1	1.8823	0.0410883	1.92339	0.978638	0.0213624	120	133.333	126.667	110	7.7545
PI344538	D2	D2	R2	3.37201	0.116418	3.48843	0.966627	0.0333725	125	130	127.5	125	9.943
PI344539	D3	D1	R2	3.05108	0.0673179	3.1184	0.978413	0.0215873	123	115	119	130	7.56
PI639955	D2	D2	R2	2.36923	0.0565852	2.42582	0.976674	0.0233262	146	140	143	115	6.23
PI639961	N	N	N	1.44902	0.0690374	1.51806	0.954523	0.0454774	101	83.3333	92.1667	135	7.65
PIS2845	D2	D2	R2	2.1165	0.0813244	2.19782	0.962998	0.0370023	147.5	160	153.75	140	5.87
PIS2850	D2	D2	D	2.1671	0.189269	2.35637	0.919678	0.0803224	150	165	157.5	155	6.44
PIS2853	D2	D2	D	2.14701	0.152403	2.29941	0.933721	0.0662793	136.667	140	138.333	158	7.558
PIS7388	D1	D2	R2	1.88884	0.0673903	1.95623	0.965551	0.034449	100	120	110	144	6.7985
PIS7475	D2	D2	D	1.94273	0.035314	1.97804	0.982147	0.017853	147.5	160	153.75	100	2.682
T-1	D3	N	R1	1.97842	0.10326	2.08168	0.950396	0.0496043	200	165	182.5	159	6.28
T14/3	N	N	N	1.68145	0.0563446	1.7378	0.967577	0.032423	125	154	139.5	197	7.7565
T14/5	D3	N	R2	0.951992	0.0775442	1.02954	0.92468	0.0753196	125	113.333	119.167	160	6.797
T14/8	D3	N	R1	0.9297	0.0795841	1.00928	0.921148	0.078852	166.667	123.333	145	105	6.89
T15/2	D2	D1	R2	0.673003	0.0607276	0.733731	0.917235	0.0827655	123.333	86.6667	105	138	8.12
T15/3	N	N	N	1.90479	0.122607	2.0274	0.939525	0.0604752	162	150	156	95	8.545
T15/5	D2	D2	D	1.7346	0.189269	1.92387	0.90162	0.0983797	63	55	59	160	6.166
Tur-15-18-5	D2	D2	D	0.766758	0.119762	0.886521	0.864908	0.135092	83.3333	80	81.6667	60	6.9
UPOL_ARM1	D2	D2	D	0.607014	0.0961691	0.703184	0.863238	0.136762	170	150	160	80	5.955
UPOL_ARM2	D3	N	R1	1.47569	0.124148	1.59984	0.922399	0.0776005	173.333	140	156.667	152	8.1105
UPOL_ARM3	N	N	N	1.98857	0.0550658	2.04363	0.973055	0.0269451	163.333	160	161.667	136	6.253
UPOL-Srb	N	N	N	2.27892	0.190113	2.46904	0.923001	0.0769989	85	60	72.5	168	6.8075
W6-2044	D1	D2	R2	1.7381	0.0815728	1.81967	0.955172	0.0448282	127.5	152.5	140	180	7.9705
W6-26109	D1	D2	D	2.16824	0.10659	2.27483	0.953144	0.046856	140	133.333	136.667	135	9.453
W6-26112	D2	D2	R2	1.5953	0.225848	1.82114	0.875986	0.124014	150	157.5	153.75	165	5.68
W6-26127	D1	N	R1	1.48499	0.168174	1.65316	0.898272	0.101728	156.667	143.333	150	155	7.4975
JI3553	D2	D1	R2	0.89529	0.0475818	0.942872	0.949535	0.0504648	165	143.333	154.167	150	5.35
PI560058	D2	D2	D	1.24468	0.124426	1.36911	0.909119	0.0908808	153.333	155	154.167	152	8.996
PI343975	D3	D1	R2	1.43645	0.0520886	1.48854	0.965007	0.0349931	142	150	146	126	7.26
PI343979	D1	D1	R2	2.0028	0.0668599	2.06966	0.967695	0.0323048	198	207.5	202.75	65	3.345
PI560072	D2	D2	D	0.712322	0.0677117	0.780034	0.913194	0.0868061	156	130	143	85	8.57
